# Supplementary material for: Prior cycles of anti-CD20 antibodies affect antibody responses after repeated SARS-CoV-2 mRNA vaccination
Source: JCI Insight. 2023 Aug 22;8(16):e168102. doi: 10.1172/jci.insight.168102 (PMC10543713; doi:10.1172/jci.insight.168102)
Supplement: Supplemental table 1 [file jciinsight-8-168102-s295.xlsx]

## Sheet: Booster timepoint
			Control	B-Cell Depletion Therapy	p-value
	n		10	48
	Age (yrs), Mean (SD)		52.2 (23.5)	48.19 (14.9)	p = 0.8181
	BMI (kg/m²), Mean (SD)		26 (5.6)	27.8 (6.5)	p = 0.4654
	Gender, n (%)				p = 0.3532
		Male	3 (30.0)	7 (14.6)
		Female	7 (70.0)	41 (85.4)
	Diagnosis, n (%)
		Multiple Sclerosis	1 (10.0)	44 (91.7)
		Healthy	7 (70.0)	0
		Autoimmune Blistering Disorder	2 (20.0)	1 (2.1)
		Neuromyelitis Optica	0	1 (2.1)
		Stiff Person Syndrome	0	1 (2.1)
		Autoimmune Encephalitis	0	1 (2.1)
	Ethnicity, n (%)
		Non-Hispanic or Latino	10 (100.0)	45 (93.8)
		Hispanic or Latino	0	3 (6.3)
	Race, n (%)
		White	8 (80.0)	46 (95.8)
		Asian	2 (20.0)	0
		Black or African American	0	1 (2.1)
		American Indian or Alaskan Native	0	1 (2.1)
	Vaccine Type, n (%)				p = 0.1193
		Pfizer	5 (50.0)	37 (77.1)
		Moderna	5 (50.0)	11 (22.9)
	B-Cell Depletion Therapy, n (%)
		Ocrelizumab	N/A	35 (72.9)
		Rituximab	N/A	13 (27.1)
	Charlson Comorbitidy Index , Median (Range)		0 (0 - 5)	0.5 (0 - 7)
	Time from aCD20 Treatment to Dose 3 (wks), Mean (SD)		N/A	22.3 (17.2)
	Time from Dose 2 to Dose 3 (wks), Mean (SD)		34.8 (5.9)	24.4 (7.0)	p = 0.00008
	Known COVID-19 Infections Prior to 3rd Dose, n		0	4
