# Supplementary material for: Prior cycles of anti-CD20 antibodies affect antibody responses after repeated SARS-CoV-2 mRNA vaccination
Source: JCI Insight. 2023 Aug 22;8(16):e168102. doi: 10.1172/jci.insight.168102 (PMC10543713; doi:10.1172/jci.insight.168102)
Supplement: Supporting data values [file jciinsight-8-168102-s296.xlsx]

## Sheet: Figure 1A-C
ID	Classification	Visit ID	%Neut	Neut_Ab_titer	Spike_Ab_titer
CoV-002	BCDT	Baseline	0	0	0
CoV-002	BCDT	Booster 1	0	0	0
CoV-002	BCDT	Booster 2	0	0	0
CoV-002	BCDT	Visit 1	0	0	0
CoV-002	BCDT	Visit 3	0	0	0
CoV-003	Ctrl	Visit 1	36	361	8.1
CoV-003	Ctrl	Baseline	0	0	0
CoV-004	BCDT	Baseline	0	0	0
CoV-004	BCDT	Booster 1	0	0	0
CoV-004	BCDT	Booster 2	0	0	0
CoV-004	BCDT	Visit 1	0	0	0
CoV-004	BCDT	Visit 2	0	0	0
CoV-007	BCDT	Baseline	0	0	0
CoV-007	BCDT	Visit 1	0	0	0
CoV-007	BCDT	Visit 2	0	0	0
CoV-007	BCDT	Visit 3	0	0	0
CoV-008	BCDT	Booster 2	0	0	35.4
CoV-008	BCDT	Baseline	0	0	0
CoV-008	BCDT	Booster 1	0	0	0
CoV-008	BCDT	Visit 1	0	0	0
CoV-008	BCDT	Visit 2	0	0	0
CoV-008	BCDT	Visit 3	0	0	0
CoV-009	Ctrl	Booster 1	35	440	101
CoV-009	Ctrl	Booster 2	96	6000	2500
CoV-009	Ctrl	Visit 3	0	0	0.4
CoV-009	Ctrl	Baseline	0	0	0
CoV-009	Ctrl	Visit 1	0	0	0
CoV-009	Ctrl	Visit 2	0	0	0
CoV-010	BCDT	Baseline	0	0	0
CoV-010	BCDT	Booster 1	0	0	0
CoV-010	BCDT	Visit 1	0	0	0
CoV-010	BCDT	Visit 2	0	0	0
CoV-010	BCDT	Visit 3	0	0	0
CoV-010	BCDT	Booster 3	0	0	0
CoV-011	BCDT	Booster 3	0	0	1.9
CoV-011	BCDT	Booster 2	0	0	2
CoV-011	BCDT	Booster 1	0	0	2.1
CoV-011	BCDT	Visit 1	0	0	3.3
CoV-011	BCDT	Visit 3	0	0	3.5
CoV-011	BCDT	Visit 2	0	0	3.8
CoV-011	BCDT	Baseline	0	0	0
CoV-012	Ctrl	Visit 2	41	437	5.8
CoV-012	Ctrl	Visit 1	50	629	2.5
CoV-012	Ctrl	Booster 3	64	1368	183
CoV-012	Ctrl	Booster 2	86	3093	1708
CoV-012	Ctrl	Visit 3	95	6000	2032
CoV-012	Ctrl	Booster 1	0	0	60.4
CoV-012	Ctrl	Baseline	0	0	0
CoV-014	BCDT	Visit 2	32	298	20.1
CoV-014	BCDT	Visit 3	85	2955	191
CoV-014	BCDT	Visit 1	0	0	1.1
CoV-014	BCDT	Baseline	0	0	0
CoV-015	BCDT	Baseline	0	0	0
CoV-015	BCDT	Booster 1	0	0	0
CoV-015	BCDT	Booster 2	0	0	0
CoV-015	BCDT	Visit 1	0	0	0
CoV-015	BCDT	Visit 2	0	0	0
CoV-015	BCDT	Visit 3	0	0	0
CoV-015	BCDT	Booster 3	0	0	0
CoV-016	BCDT	Baseline	0	0	0.4
Cov-016	BCDT	Visit 1	0	0	0
CoV-016	BCDT	Visit 2	0	0	0
CoV-016	BCDT	Booster 2	43	565	906
CoV-017	BCDT	Booster 3	40	612	2500
CoV-017	BCDT	Baseline	0	0	0
CoV-017	BCDT	Booster 1	0	0	0
CoV-017	BCDT	Booster 2	0	0	0
CoV-017	BCDT	Visit 1	0	0	0
CoV-017	BCDT	Visit 2	0	0	0
CoV-017	BCDT	Visit 3	0	0	0
CoV-018	BCDT	Booster 2	63	1207	67.4
CoV-018	BCDT	Booster 1	79	2422	63.6
CoV-018	BCDT	Visit 1	93	5385	356
CoV-018	BCDT	Visit 2	97	6000	1043
CoV-018	BCDT	Baseline	0	0	0
CoV-019	BCDT	Visit 1	32	300	0.5
CoV-019	BCDT	Booster 2	96	6000	2500
CoV-019	BCDT	Visit 2	0	0	0.5
CoV-019	BCDT	Booster 1	0	0	5.1
CoV-019	BCDT	Baseline	0	0	0
CoV-021	Ctrl	Visit 1	59	891	11.5
CoV-021	Ctrl	Visit 2	65	1151	67.8
CoV-021	Ctrl	Visit 3	96	6000	2500
CoV-021	Ctrl	Baseline	0	0	0
CoV-022	BCDT	Visit 2	45	520	28.5
CoV-022	BCDT	Booster 2	70	1552	271
CoV-022	BCDT	Booster 1	72	1592	240
CoV-022	BCDT	Visit 3	94	5525	1171
CoV-022	BCDT	Visit 1	0	0	0.6
CoV-022	BCDT	Baseline	0	0	0
CoV-023	BCDT	Baseline	0	0	0
CoV-023	BCDT	Visit 1	0	0	0
CoV-024	Ctrl	Visit 2	30	267	1.2
CoV-024	Ctrl	Visit 1	35	339	0.8
CoV-024	Ctrl	Booster 1	88	3385	784
CoV-024	Ctrl	Visit 3	95	6000	2500
CoV-024	Ctrl	Booster 2	96	6000	2500
CoV-024	Ctrl	Baseline	0	0	0
CoV-025	BCDT	Baseline	0	0	0
CoV-025	BCDT	Booster 1	0	0	0
CoV-025	BCDT	Visit 1	0	0	0
CoV-025	BCDT	Visit 2	0	0	0
CoV-025	BCDT	Visit 3	0	0	0
CoV-026	Ctrl	Visit 1	97	6000	2500
CoV-026	Ctrl	Visit 2	97	6000	2500
CoV-026	Ctrl	Visit 3	97	6000	2500
CoV-026	Ctrl	Baseline	0	0	0
CoV-027	BCDT	Visit 2	30	427	7.6
CoV-027	BCDT	Booster 1	77	2140	557
CoV-027	BCDT	Visit 3	94	5833	1100
CoV-027	BCDT	Booster 3	96	5999	2500
CoV-027	BCDT	Booster 2	97	6000	2500
CoV-027	BCDT	Visit 1	0	0	3.3
CoV-027	BCDT	Baseline	0	0	0
CoV-028	BCDT	Baseline	0	0	0
CoV-028	BCDT	Booster 1	0	0	0
CoV-028	BCDT	Booster 2	0	0	0
CoV-028	BCDT	Visit 1	0	0	0
CoV-028	BCDT	Visit 2	0	0	0
CoV-028	BCDT	Visit 3	0	0	0
CoV-031	Ctrl	Visit 1	0	0	0.5
CoV-031	Ctrl	Visit 2	0	0	10.3
CoV-031	Ctrl	Baseline	0	0	0
CoV-032	BCDT	Booster 1	41	550	10.6
CoV-032	BCDT	Booster 2	95	5463	185
CoV-032	BCDT	Baseline	0	0	0
CoV-032	BCDT	Visit 1	0	0	0
CoV-032	BCDT	Visit 2	0	0	0
CoV-032	BCDT	Visit 3	0	0	0
CoV-033	BCDT	Booster 2	0	0	2.5
CoV-033	BCDT	Baseline	0	0	0
CoV-033	BCDT	Visit 1	0	0	0
CoV-033	BCDT	Visit 2	0	0	0
Cov-033	BCDT	Visit 3	0	0	0
CoV-034	Ctrl	Visit 1	57	1036	72.4
CoV-034	Ctrl	Visit 2	60	1162	83.9
CoV-034	Ctrl	Visit 3	96	6000	2500
CoV-035	BCDT	Booster 1	89	3740	1329
CoV-035	BCDT	Booster 2	96	6000	2500
CoV-035	BCDT	Visit 3	0	0	1.6
CoV-035	BCDT	Baseline	0	0	0
CoV-035	BCDT	Visit 1	0	0	0
CoV-035	BCDT	Visit 2	0	0	0
CoV-036	Ctrl	Visit 1	45	744	36
CoV-036	Ctrl	Visit 2	77	2276	122
CoV-036	Ctrl	Visit 3	97	6000	2500
CoV-036	Ctrl	Baseline	0	0	0
CoV-037	Ctrl	Booster 1	44	626	338
CoV-037	Ctrl	Visit 1	75	2091	129
CoV-037	Ctrl	Visit 2	75	2095	131
CoV-037	Ctrl	Visit 3	96	6000	1891
CoV-037	Ctrl	Booster 2	96	6000	2500
CoV-037	Ctrl	Baseline	0	0	0
CoV-038	Ctrl	Visit 1	51	917	2.1
CoV-038	Ctrl	Visit 2	83	3036	154
CoV-038	Ctrl	Visit 3	95	6000	2500
CoV-038	Ctrl	Baseline	0	0	0
CoV-040	Ctrl	Visit 1	44	719	10.7
CoV-040	Ctrl	Visit 2	55	1026	14.6
CoV-040	Ctrl	Visit 3	96	6000	2500
CoV-040	Ctrl	Baseline	0	0	0
CoV-042	BCDT	Baseline	0	0	0
CoV-042	BCDT	Booster 1	0	0	0
CoV-042	BCDT	Booster 2	0	0	0
CoV-042	BCDT	Visit 1	0	0	0
CoV-042	BCDT	Visit 2	0	0	0
CoV-042	BCDT	Visit 3	0	0	0
CoV-043	BCDT	Booster 3	97	6000	2500
CoV-043	BCDT	Baseline	0	0	0
CoV-043	BCDT	Visit 1	0	0	0
CoV-043	BCDT	Visit 2	0	0	0
CoV-043	BCDT	Visit 3	0	0	0
CoV-044	Ctrl	Visit 2	53	961	45.3
CoV-044	Ctrl	Visit 1	57	1096	17.1
CoV-044	Ctrl	Visit 3	96	6000	2500
CoV-044	Ctrl	Baseline	0	0	0
CoV-046	Ctrl	Visit 1	38	517	19.5
CoV-046	Ctrl	Visit 2	50	830	150
CoV-046	Ctrl	Visit 3	95	6000	1873
CoV-046	Ctrl	Baseline	0	0	0
CoV-047	Ctrl	Visit 1	34	503	3.2
CoV-047	Ctrl	Visit 2	51	912	38.1
CoV-047	Ctrl	Visit 3	96	6000	2500
CoV-047	Ctrl	Baseline	0	0	0
CoV-049	BCDT	Booster 2	64	1200	108
CoV-049	BCDT	Booster 3	0	0	11.3
CoV-049	BCDT	Baseline	0	0	0
CoV-049	BCDT	Booster 1	0	0	0
CoV-049	BCDT	Visit 1	0	0	0
CoV-049	BCDT	Visit 2	0	0	0
CoV-049	BCDT	Visit 3	0	0	0
CoV-050	Ctrl	Baseline	65	1475	225
CoV-050	Ctrl	Visit 2	96	6000	2500
CoV-050	Ctrl	Visit 1	97	6000	2500
CoV-050	Ctrl	Visit 3	97	6000	2500
CoV-051	Ctrl	Visit 1	96	6000	2500
CoV-051	Ctrl	Visit 2	97	6000	2500
CoV-051	Ctrl	Baseline	0	0	3.4
CoV-052	BCDT	Baseline	0	0	0
CoV-052	BCDT	Booster 1	0	0	0
CoV-052	BCDT	Booster 2	0	0	0
CoV-052	BCDT	Visit 1	0	0	0
CoV-052	BCDT	Visit 2	0	0	0
CoV-052	BCDT	Visit 3	0	0	0
CoV-052	BCDT	Booster 3	0	0	0
CoV-053	BCDT	Booster 2	39	526	164
CoV-053	BCDT	Booster 1	44	615	199
CoV-053	BCDT	Visit 2	0	0	29
CoV-053	BCDT	Visit 1	0	0	29.4
CoV-053	BCDT	Visit 3	0	0	46.3
CoV-053	BCDT	Booster 3	0	0	99.7
CoV-053	BCDT	Baseline	0	0	0
CoV-054	BCDT	Baseline	0	0	0
CoV-054	BCDT	Booster 1	0	0	0
CoV-054	BCDT	Booster 2	0	0	0
CoV-054	BCDT	Visit 1	0	0	0
CoV-054	BCDT	Visit 2	0	0	0
CoV-056	Ctrl	Visit 1	72	1862	38.9
CoV-056	Ctrl	Visit 2	82	2850	269
CoV-056	Ctrl	Visit 3	97	6000	2500
CoV-057	BCDT	Baseline	0	0	0
CoV-057	BCDT	Visit 1	0	0	0
CoV-057	BCDT	Visit 2	0	0	0
CoV-058	Ctrl	Visit 2	0	0	9.5
CoV-058	Ctrl	Visit 1	0	0	0
CoV-058	BCDT	Baseline	0	0	0
CoV-059	BCDT	Baseline	0	0	0
CoV-059	BCDT	Booster 1	0	0	0
CoV-059	BCDT	Booster 2	0	0	0
CoV-059	BCDT	Visit 1	0	0	0
CoV-059	BCDT	Visit 2	0	0	0
CoV-059	BCDT	Visit 3	0	0	0
CoV-059	BCDT	Booster 3	0	0	0
CoV-060	BCDT	Baseline	0	0	0
CoV-060	BCDT	Visit 1	0	0	0
CoV-060	BCDT	Visit 2	0	0	0
CoV-060	BCDT	Visit 3	0	0	0
CoV-061	BCDT	Baseline	0	0	0
CoV-061	BCDT	Visit 1	0	0	0
CoV-061	BCDT	Visit 2	0	0	0
CoV-061	BCDT	Visit 3	0	0	0
CoV-064	BCDT	Baseline	0	0	0
CoV-064	BCDT	Visit 1	0	0	0
CoV-064	BCDT	Visit 2	0	0	0
CoV-065	BCDT	Visit 2	56	1021	152
CoV-065	BCDT	Visit 1	61	1233	164
CoV-065	BCDT	Visit 3	67	1488	193
CoV-065	BCDT	Baseline	0	0	21.9
CoV-066	Ctrl	Visit 1	0	0	23.9
CoV-066	Ctrl	Baseline	0	0	29.5
CoV-067	BCDT	Baseline	0	0	0
CoV-067	BCDT	Booster 1	0	0	0
CoV-067	BCDT	Booster 2	0	0	0
CoV-067	BCDT	Visit 1	0	0	0
CoV-067	BCDT	Visit 2	0	0	0
CoV-067	BCDT	Visit 3	0	0	0
CoV-067	BCDT	Booster 3	0	0	0
CoV-068	BCDT	Visit 3	45	672	92.8
CoV-068	BCDT	Baseline	0	0	0
CoV-068	BCDT	Visit 1	0	0	0
CoV-068	BCDT	Visit 2	0	0	0
CoV-069	BCDT	Baseline	0	0	0
CoV-069	BCDT	Booster 1	0	0	0
CoV-069	BCDT	Booster 2	0	0	0
CoV-069	BCDT	Visit 1	0	0	0
CoV-069	BCDT	Visit 2	0	0	0
CoV-069	BCDT	Visit 3	0	0	0
CoV-069	BCDT	Booster 3	0	0	0
CoV-070	BCDT	Baseline	0	0	0
CoV-070	BCDT	Booster 1	0	0	0
CoV-070	BCDT	Booster 2	0	0	0
CoV-070	BCDT	Visit 1	0	0	0
CoV-070	BCDT	Visit 2	0	0	0
CoV-070	BCDT	Visit 3	0	0	0
CoV-070	BCDT	Booster 3	0	0	0
CoV-071	Ctrl	Booster 1	90	4021	1033
CoV-071	Ctrl	Visit 1	96	6000	2500
CoV-071	Ctrl	Visit 2	96	6000	2500
CoV-071	Ctrl	Visit 3	96	6000	2500
CoV-071	Ctrl	Booster 2	97	6000	2500
CoV-071	Ctrl	Baseline	0	0	1.9
CoV-072	BCDT	Booster 2	47	678	385
CoV-072	BCDT	Booster 3	74	1994	608
CoV-072	BCDT	Baseline	0	0	0
CoV-072	BCDT	Visit 1	0	0	0
CoV-072	BCDT	Visit 2	0	0	0
CoV-072	BCDT	Visit 3	0	0	0
CoV-073	Ctrl	Visit 1	42	687	19.3
CoV-073	Ctrl	Visit 2	62	1308	155
CoV-073	Ctrl	Visit 3	97	6000	2500
CoV-073	Ctrl	Baseline	0	0	0
CoV-074	BCDT	Baseline	0	0	0
CoV-074	BCDT	Visit 1	0	0	0
CoV-075	BCDT	Booster 1	0	0	19.9
CoV-075	BCDT	Baseline	0	0	0
CoV-075	BCDT	Visit 1	0	0	0
CoV-075	BCDT	Visit 2	0	0	0
CoV-075	BCDT	Visit 3	0	0	0
CoV-076	Ctrl	Visit 2	75	2145	157
CoV-076	Ctrl	Visit 3	96	6000	2500
CoV-076	Ctrl	Visit 1	0	0	0.7
CoV-078	BCDT	Baseline	0	0	0
CoV-078	BCDT	Booster 1	0	0	0
CoV-078	BCDT	Booster 2	0	0	0
CoV-078	BCDT	Visit 1	0	0	0
CoV-078	BCDT	Visit 2	0	0	0
CoV-078	BCDT	Visit 3	0	0	0
CoV-081	BCDT	Baseline	0	0	0
CoV-081	BCDT	Booster 1	0	0	0
CoV-081	BCDT	Visit 1	0	0	0
CoV-081	BCDT	Visit 2	0	0	0
CoV-081	BCDT	Visit 3	0	0	0
CoV-081	BCDT	Booster 2			74.3
CoV-082	BCDT	Baseline	0	0	0
CoV-082	BCDT	Booster 1	0	0	0
CoV-082	BCDT	Visit 3	0	0	0
CoV-084	Ctrl	Visit 2	83	3025	261
CoV-084	Ctrl	Visit 3	89	4209	565
CoV-084	Ctrl	Booster 1	95	5770	2500
CoV-084	Ctrl	Booster 2	97	6000	2500
CoV-084	Ctrl	Visit 1	0	0	209
CoV-084	Ctrl	Baseline	0	0	0
CoV-086	BCDT	Baseline	0	0	0
CoV-086	BCDT	Visit 1	0	0	0
CoV-086	BCDT	Visit 2	0	0	0
CoV-086	BCDT	Visit 3	0	0	0
CoV-087	Ctrl	Visit 1	34	430	97.3
CoV-087	Ctrl	Visit 2	34	434	128
CoV-087	Ctrl	Visit 3	95	6000	2125
CoV-088	Ctrl	Visit 1	39	602	12.3
CoV-088	Ctrl	Visit 2	65	1472	70.5
CoV-088	Ctrl	Visit 3	97	6000	2500
CoV-088	Ctrl	Baseline	0	0	0
CoV-092	BCDT	Baseline	0	0	0
CoV-092	BCDT	Visit 2	0	0	0
CoV-092	BCDT	Visit 3	0	0	0
CoV-094	BCDT	Baseline	0	0	0
CoV-094	BCDT	Booster 1	0	0	0
CoV-094	BCDT	Booster 2	0	0	0
CoV-094	BCDT	Booster 3	0	0	0
CoV-095	Ctrl	Visit 2	50	780	8.9
CoV-095	Ctrl	Visit 3	90	4289	356
CoV-095	Ctrl	Visit 1	0	0	1.8
CoV-095	Ctrl	Baseline	0	0	0
CoV-096	BCDT	Baseline	0	0	0
CoV-096	BCDT	Booster 1	0	0	0
CoV-096	BCDT	Visit 1	0	0	0
CoV-096	BCDT	Visit 3	0	0	0
CoV-096	BCDT	Booster 2	0	0	0
CoV-097	BCDT	Baseline	0	0	0
CoV-097	BCDT	Visit 1	0	0	0
CoV-097	BCDT	Visit 2	0	0	0
CoV-102	BCDT	Baseline	50	780	5.3
CoV-102	BCDT	Visit 2	88	3828	385
CoV-102	BCDT	Visit 1	91	4588	467
CoV-102	BCDT	Visit 3	97	6000	2249
CoV-104	BCDT	Visit 2	60	1125	32.5
CoV-104	BCDT	Visit 1	60	1131	7.4
CoV-104	BCDT	Baseline	0	0	2.9
CoV-104	BCDT	Visit 3	0	0	0
CoV-105	BCDT	Visit 3	0	0	3.2
CoV-105	BCDT	Baseline	0	0	0
CoV-105	BCDT	Visit 1	0	0	0
CoV-105	BCDT	Visit 2	0	0	0
CoV-106	BCDT	Baseline	55	936	58.7
CoV-106	BCDT	Visit 1	0	0	0
CoV-106	BCDT	Visit 2	0	0	0
CoV-106	BCDT	Visit 3	0	0	0
CoV-107	BCDT	Baseline	0	0	0
CoV-107	BCDT	Visit 1	0	0	0
CoV-107	BCDT	Visit 2	0	0	0
CoV-107	BCDT	Visit 3	0	0	0
CoV-108	BCDT	Baseline	0	0	0
CoV-108	BCDT	Visit 1	0	0	0
CoV-108	BCDT	Visit 2	0	0	0
CoV-108	BCDT	Visit 3	0	0	0
CoV-109	BCDT	Visit 3	0	0	17.4
CoV-109	BCDT	Baseline	0	0	0
CoV-109	BCDT	Visit 1	0	0	0
CoV-109	BCDT	Visit 2	0	0	0
CoV-500	BCDT	Booster 3	49	844	344
CoV-500	BCDT	Booster 2	0	0	2.1
CoV-500	BCDT	Booster 1	0	0	0
CoV-501	Ctrl	Booster 3	77	2207	1510
CoV-501	Ctrl	Booster 1	89	4123	1104
CoV-501	Ctrl	Booster 2	96	6000	2500
CoV-502	BCDT	Booster 1	0	0	0
CoV-502	BCDT	Booster 2	0	0	0
CoV-502	BCDT	Booster 3	0	0	0
CoV-503	BCDT	Booster 2	97	6000	2500
CoV-503	BCDT	Booster 1	0	0	13.3
CoV-504	BCDT	Booster 1	30	372	50.7
CoV-504	BCDT	Booster 2	64	1195	518
CoV-504	BCDT	Booster 3	96	6000	2500
CoV-505	BCDT	Booster 1	0	0	0
CoV-505	BCDT	Booster 2	0	0	0
CoV-505	BCDT	Booster 3	0	0	0
CoV-506	BCDT	Booster 1	32	403	67.4
CoV-506	BCDT	Booster 2	37	483	92.5
CoV-506	BCDT	Booster 3	44	716	2500
CoV-507	BCDT	Booster 1	0	0	0
CoV-509	Ctrl	Booster 1	0	0	0
CoV-510	BCDT	Booster 1	0	0	0
CoV-510	BCDT	Booster 2	0	0	0
CoV-511	BCDT	Booster 1	0	0	0
CoV-511	BCDT	Booster 2	0	0	0
CoV-512	BCDT	Booster 1	0	0	0
CoV-512	BCDT	Booster 2	0	0	0
CoV-512	BCDT	Booster 3	0	0	0
CoV-513	BCDT	Booster 3	97	6000	2500
CoV-513	BCDT	Booster 1	0	0	0
CoV-513	BCDT	Booster 2	0	0	0
CoV-514	BCDT	Booster 2	86	3028	768
CoV-514	BCDT	Booster 1	0	0	2.4
CoV-514	BCDT	Booster 3	0	0	29.3
CoV-515	Ctrl	Booster 1	62	1220	197
CoV-515	Ctrl	Booster 2	96	6000	2500
CoV-515	Ctrl	Booster 3	97	6000	2500
CoV-519	Ctrl	Booster 1	95	6000	2390
CoV-519	Ctrl	Booster 3	96	6000	2500
CoV-519	Ctrl	Booster 2	97	6000	2500
CoV-520	BCDT	Booster 1	0	0	0
CoV-520	BCDT	Booster 2	0	0	0
CoV-522	BCDT	Booster 1	36	463	322
CoV-522	BCDT	Booster 2	97	6000	2500
CoV-524	BCDT	Booster 1	0	0	0
CoV-524	BCDT	Booster 2	0	0	0
CoV-525	BCDT	Booster 1	38	504	0
CoV-527	BCDT	Booster 1	0	0	0
CoV-527	BCDT	Booster 2	0	0	0
CoV-528	BCDT	Booster 1	0	0	0
CoV-528	BCDT	Booster 2	0	0	0
CoV-528	BCDT	Booster 3	0	0	0
CoV-529	BCDT	Booster 1	0	0	0
CoV-530	BCDT	Booster 1	0	0	0
CoV-530	BCDT	Booster 2	0	0	0
CoV-530	BCDT	Booster 3	0	0	0
CoV-532	BCDT	Booster 1	0	0	0
CoV-532	BCDT	Booster 3	0	0	0
CoV-534	BCDT	Booster 2	0	0	0
CoV-534	BCDT	Booster 3	0	0	0
CoV-535	BCDT	Booster 3	96	6000	1183
CoV-535	BCDT	Booster 1	97	6000	1533
CoV-535	BCDT	Booster 2	97	6000	2500
CoV-536	BCDT	Booster 3	83	2843	589
CoV-536	BCDT	Booster 1	88	3296	208
CoV-536	BCDT	Booster 2	96	5867	1954
CoV-537	Ctrl	Booster 2	85	2804	680
CoV-537	Ctrl	Booster 3	97	6000	2500
CoV-538	BCDT	Booster 2	87	3418	1166
CoV-541	BCDT	Booster 1	73	1708	381
CoV-541	BCDT	Booster 2	88	4212	865
CoV-542	BCDT	Booster 1	0	0	0
CoV-543	BCDT	Booster 1	0	0	0
CoV-543	BCDT	Booster 2	0	0	0
CoV-544	BCDT	Booster 1	0	0	0
CoV-544	BCDT	Booster 2	0	0	0
CoV-545	BCDT	Booster 1	0	0	0
CoV-545	BCDT	Booster 2	0	0	0
CoV-546	BCDT	Booster 1	0	0	0
CoV-546	BCDT	Booster 2	0	0	0
CoV-547	BCDT	Booster 1	0	0	0
CoV-547	BCDT	Booster 2	0	0	0
CoV-548	Ctrl	Booster 1	45	642	145
CoV-548	Ctrl	Booster 2	95	5676	2500
CoV-549	BCDT	Booster 2	0	0	2.9
CoV-549	BCDT	Booster 1	0	0	4.6
CoV-550	BCDT	Booster 1	0	0	7.6
CoV-550	BCDT	Booster 2	0	0	18.9
CoV-551	BCDT	Booster 1	0	0	0
CoV-551	BCDT	Booster 2	0	0	0
CoV-552	Ctrl	Booster 1	90	3964	1093
CoV-552	Ctrl	Booster 2	96	6000	2500
CoV-554	BCDT	Booster 2	58	1030	159
CoV-555	Ctrl	Booster 1	40	495	389
CoV-555	Ctrl	Booster 3	95	5409	2500
CoV-555	Ctrl	Booster 2	96	6000	2500
CoV-558	Ctrl	Booster 1	90	3964	1288
CoV-558	Ctrl	Booster 2	96	6000	2500
CoV-558	Ctrl	Booster 3	96	6000	2500
CoV-561	BCDT	Booster 1	61	1137	8.3
CoV-561	BCDT	Booster 2	63	1223	8.7
CoV-562	Ctrl	Booster 2	95	5998	2500
CoV-562	Ctrl	Booster 3	97	6000	1791
CoV-563	Ctrl	Booster 1	41	553	352
CoV-563	Ctrl	Booster 2	96	6000	2500
CoV-563	Ctrl	Booster 3	97	6000	2500
CoV-564	BCDT	Booster 2	43	594	65
CoV-564	BCDT	Booster 1	0	0	79.5
CoV-565	Ctrl	Booster 1	89	3661	1378
CoV-565	Ctrl	Booster 2	96	6000	2500
CoV-565	Ctrl	Booster 3	97	6000	2500
CoV-566	BCDT	Booster 1	0	0	0
CoV-566	BCDT	Booster 2	0	0	0
CoV-567	BCDT	Booster 1	0	0	0
CoV-567	BCDT	Booster 2	0	0	0
CoV-568	Ctrl	Booster 1	74	1825	727
CoV-569	Ctrl	Booster 2	96	6000	2500
CoV-569	Ctrl	Booster 1	0	0	0

## Sheet: Figure 1D
ID	Classification	Visit ID	a-Spike	a-RBD	b-Spike	b-RBD	g-Spike	g-RBD	d-Spike	d-RBD
COV-011	BCDT	Booster 2	0.368634	0	0.43099	0	0.235236	0	0.308445	0
COV-011	BCDT	Booster 1	0.255601	0	0.339969	0	0	0	0.174421	0
CoV-500	BCDT	Booster 2	0.122317	0	0.235732	0	0.186513	0	0.151487	0
COV-514	BCDT	Booster 1	0	0	0	0	0	0	0	0
CoV-033	BCDT	Booster 2	0.105534	0	0.235249	0	0.123253	0	0.113082	0
COV-549	BCDT	Booster 1	0	0	0	0	0	0	0	0
CoV-019	BCDT	Booster 1	0.655731	0.171447	0.560836	0	0.444882	0	0.794845	0
CoV-550	BCDT	Booster 1	0.0583585	0	0.118374	0	0	0	0.0430402	0
CoV-561	BCDT	Booster 1	0.275281	0.263815	0.296776	0	0.144318	0	0.185351	0.0742646
CoV-561	BCDT	Booster 2	0.30938	0.342622	0.31494	0	0.176263	0	0.234057	0.167174
CoV-032	BCDT	Booster 1	0.311348	0.329238	0.389125	0.264359	0.34779	0.157417	0.383183	0.268381
COV-503	BCDT	Booster 1	0.1908	0.080215	0.317689	0.0925804	0.261481	0.0995099	0.195618	0
CoV-550	BCDT	Booster 2	0.0660072	0.18173	0.279532	0	0.115549	0	0	0
CoV-075	BCDT	Booster 1	0.414932	0	0.429195	0	0.318422	0	0.570847	0
CoV-008	BCDT	Booster 2	0.169624	0.137057	0.300199	0.130339	0.240273	0.0575821	0.171479	0.119324
CoV-504	BCDT	Booster 1	0	0	0.136502	0	0	0	0	0
COV-012	Ctrl	Booster 1	0	0	0.21829	0	0.0736667	0	0.112131	0
COV-018	BCDT	Booster 1	0	0.207329	0.0782684	0	0	0	0.274756	0.395198
CoV-564	BCDT	Booster 2	0.417218	0.196923	0.47597	0.190904	0.450433	0	0.397958	0.0507456
COV-018	BCDT	Booster 2	0	0	0	0	0	0	0	0.168224
CoV-506	BCDT	Booster 1	0	0	0.12117	0	0	0	0	0
CoV-564	BCDT	Booster 1	0	0	0.0881754	0	0	0	0	0
CoV-506	BCDT	Booster 2	0.187705	0	0.174526	0	0.198132	0	0.148536	0
CoV-009	Ctrl	Booster 1	0.298151	0.24446	0.373648	0.186734	0.311408	0.104951	0.332368	0.180138
CoV-049	BCDT	Booster 2	0.210779	0.310663	0.258529	0	0.161412	0	0.210155	0.235587
CoV-548	Ctrl	Booster 1	0.0557326	0.12311	0.249303	0	0.127652	0	0.0916514	0.0781757
CoV-554	BCDT	Booster 2	0.279176	0.381597	0.34242	0.326697	0.202828	0.23463	0.168436	0.340412
CoV-053	BCDT	Booster 2	0.412798	0	0.475943	0	0.336684	0	0.39283	0
CoV-515	Ctrl	Booster 1	0.205578	0.109617	0.326765	0	0.225316	0	0.227472	0
CoV-053	BCDT	Booster 1	0.406374	0	0.501637	0	0.299655	0	0.34377	0
CoV-536	BCDT	Booster 1	0.281806	0.286907	0.465119	0.198367	0.310624	0.230792	0.345304	0.355739
CoV-022	BCDT	Booster 1	0.269189	0.402624	0.431799	0.326079	0.335854	0.317922	0.288504	0.391305
CoV-022	BCDT	Booster 2	0.263161	0.424725	0.421314	0.373927	0.342445	0.301566	0.283016	0.38723
COV-522	BCDT	Booster 1	0.364817	0.368895	0.511887	0.349668	0.471998	0.363053	0.383684	0.256571
COV-037	Ctrl	Booster 1	0.302481	0	0.340063	0	0.289514	0	0.306182	0
CoV-563	Ctrl	Booster 1	0.340787	0.260619	0.382547	0.191084	0.315592	0.115599	0.333587	0.172363
CoV-541	BCDT	Booster 1	0.44986	0.37445	0.452239	0.238059	0.352665	0.25221	0.365726	0.300139
COV-072	BCDT	Booster 2	0.521163	0.180673	0.530266	0	0.446328	0	0.677043	0.183164
CoV-555	Ctrl	Booster 1	0.354575	0.336902	0.473998	0.322875	0.424868	0.264067	0.342086	0.180571
CoV-504	BCDT	Booster 2	0.113328	0.11415	0.203549	0	0.0603906	0	0.0985778	0
COV-027	BCDT	Booster 1	0	0	0.227785	0	0.114671	0	0.108253	0
CoV-537	Ctrl	Booster 2	0.48757	0.440749	0.564614	0.32241	0.475636	0.294786	0.482238	0.378894
CoV-568	Ctrl	Booster 1	0.297546	0.308341	0.433651	0.239441	0.359366	0.119805	0.31016	0.247481
COV-514	BCDT	Booster 2	0.321846	0.296413	0.345092	0.148258	0.271042	0.144327	0.353337	0.215068
COV-024	Ctrl	Booster 2	0.36128	0.390483	0.465928	0.262541	0.363696	0.275711	0.376389	0.332473
CoV-541	BCDT	Booster 2	0.37491	0.300097	0.372264	0.0924491	0.256821	0.128243	0.297999	0.218887
CoV-016	BCDT	Booster 2	0	0	0.1143	0.162567	0.106111	0	0	0
CoV-552	Ctrl	Booster 1	0.469725	0.404639	0.47955	0.318393	0.426425	0.234037	0.405581	0.325394
COV-501	Ctrl	Booster 1	0.294655	0.276269	0.42908	0	0.354195	0	0.332387	0.244639
CoV-538	BCDT	Booster 2	0.241303	0.323534	0.274371	0	0.184176	0	0.206334	0.222891
CoV-558	Ctrl	Booster 1	0.353465	0.356689	0.445772	0.308411	0.404669	0.210063	0.325027	0.285821
COV-035	BCDT	Booster 1	0.532729	0.353208	0.622427	0.251417	0.453174	0.273922	0.545747	0.371248
CoV-565	Ctrl	Booster 1	0.517017	0.477344	0.559114	0.393817	0.503148	0.311793	0.472193	0.376713
CoV-535	BCDT	Booster 1	0.574961	0.505935	0.56819	0	0.414806	0	0.596375	0.518347
COV-012	Ctrl	Booster 2	0.39976	0.434948	0.432696	0.278216	0.33712	0.208881	0.37681	0.314461
CoV-536	BCDT	Booster 2	0.472298	0.468845	0.608884	0.318707	0.427579	0.306335	0.494511	0.460857
CoV-519	Ctrl	Booster 1	0.576081	0.529556	0.644582	0.338065	0.529876	0.340613	0.575515	0.461096
CoV-002	BCDT	Booster 1	0	0	0	0	0	0	0	0
CoV-002	BCDT	Booster 2	0	0	0	0	0	0	0	0
CoV-004	BCDT	Booster 1	0.133091	0.108135	0.198505	0	0	0	0	0
CoV-004	BCDT	Booster 2	0	0	0	0	0	0	0	0
CoV-008	BCDT	Booster 1	0	0	0.0817656	0	0	0	0	0
COV-010	BCDT	Booster 1	0	0	0	0	0	0	0	0
CoV-015	BCDT	Booster 1	0	0	0	0	0	0	0	0
CoV-015	BCDT	Booster 2	0	0	0	0	0	0	0	0
CoV-017	BCDT	Booster 1	0.0733019	0	0.149909	0	0	0	0	0
CoV-017	BCDT	Booster 2	0	0	0.120831	0	0	0	0	0
CoV-025	BCDT	Booster 1	0.154528	0.0586688	0.232926	0.11569	0.197105	0	0.155657	0
CoV-028	BCDT	Booster 1	0.174861	0.153891	0.210676	0.0938456	0.130201	0	0.0792669	0
CoV-028	BCDT	Booster 2	0	0	0	0	0	0	0	0
CoV-042	BCDT	Booster 1	0.205284	0	0.429416	0.254146	0.385678	0	0.206761	0
CoV-042	BCDT	Booster 2	0.206454	0.235717	0.361396	0.252148	0.318004	0.12107	0.204738	0
CoV-049	BCDT	Booster 1	0	0	0.123408	0	0	0	0	0
CoV-052	BCDT	Booster 1	0	0	0	0	0	0	0	0
CoV-052	BCDT	Booster 2	0	0	0	0	0	0	0	0
CoV-054	BCDT	Booster 1	0	0	0	0	0	0	0	0
CoV-054	BCDT	Booster 2	0	0	0	0	0	0	0	0
COV-059	BCDT	Booster 1	0.0917185	0	0.33629	0.147571	0.333784	0	0.0840915	0
COV-059	BCDT	Booster 2	0	0	0.110675	0	0	0	0	0
CoV-067	BCDT	Booster 1	0	0	0	0	0	0	0	0
CoV-067	BCDT	Booster 2	0	0	0	0	0	0	0	0
CoV-069	BCDT	Booster 1	0.63246	0	0.582571	0	0.533627	0	0.604895	0
CoV-069	BCDT	Booster 2	0.612015	0	0.567304	0	0.519714	0	0.583424	0
CoV-070	BCDT	Booster 1	0.174317	0	0.231877	0	0.128584	0	0.172693	0
CoV-070	BCDT	Booster 2	0.256258	0	0.271477	0	0.24099	0	0.244167	0
COV-078	BCDT	Booster 1	0.0997702	0	0.180181	0	0.080868	0	0.0709447	0
COV-078	BCDT	Booster 2	0.113392	0	0.296586	0	0.287854	0	0.17166	0
CoV-082	BCDT	Booster 1	0	0	0	0	0	0	0	0
CoV-094	BCDT	Booster 1	0	0	0	0	0	0	0	0
CoV-094	BCDT	Booster 2	0	0	0	0	0	0	0	0
CoV-096	BCDT	Booster 1	0	0	0	0	0	0	0	0
CoV-500	BCDT	Booster 1	0	0	0	0	0	0	0	0
COV-502	BCDT	Booster 1	0	0	0	0	0	0	0	0
COV-502	BCDT	Booster 2	0	0	0.0679256	0	0	0	0	0
CoV-505	BCDT	Booster 1	0.12577	0	0.283606	0	0.247634	0	0.109427	0
CoV-505	BCDT	Booster 2	0.155332	0	0.297171	0	0.242648	0	0.166323	0
CoV-507	BCDT	Booster 1	0	0	0	0	0	0	0	0
CoV-509	Ctrl	Booster 1	0	0	0	0	0	0	0	0
CoV-510	BCDT	Booster 1	0	0	0	0	0	0	0	0
CoV-510	BCDT	Booster 2	0	0	0.0937005	0	0	0	0	0
CoV-511	BCDT	Booster 1	0	0	0	0	0	0	0	0
CoV-511	BCDT	Booster 2	0	0	0.0514531	0	0	0	0	0
COV-512	BCDT	Booster 1	0	0	0	0	0	0	0	0
COV-512	BCDT	Booster 2	0	0	0	0	0	0	0	0
COV-513	BCDT	Booster 1	0	0	0.103912	0	0	0	0.146618	0
COV-513	BCDT	Booster 2	0.109712	0	0.0920184	0	0	0	0.149302	0
CoV-520	BCDT	Booster 1	0.064459	0	0.101313	0	0	0	0	0
CoV-520	BCDT	Booster 2	0.100871	0	0.090074	0	0	0	0	0
COV-524	BCDT	Booster 1	0	0	0	0	0	0	0	0
COV-524	BCDT	Booster 2	0	0	0	0	0	0	0	0
CoV-525	BCDT	Booster 1	0.111868	0	0.181717	0	0	0	0	0
CoV-527	BCDT	Booster 1	0.142707	0	0.166412	0	0.0781843	0	0.103457	0
CoV-527	BCDT	Booster 2	0	0	0.142739	0	0	0	0	0
COV-528	BCDT	Booster 1	0	0	0.0597004	0	0	0	0	0
COV-528	BCDT	Booster 2	0	0	0.085111	0	0	0	0	0
CoV-529	BCDT	Booster 1	0	0	0	0	0	0	0	0
CoV-530	BCDT	Booster 1	0	0	0.0805227	0	0	0	0	0
CoV-530	BCDT	Booster 2	0	0	0.0923846	0	0	0	0	0
CoV-532	BCDT	Booster 1	0	0	0	0	0	0	0	0
COV-534	BCDT	Booster 2	0	0	0	0	0	0	0	0
CoV-542	BCDT	Booster 1	0	0	0	0	0	0	0	0
CoV-543	BCDT	Booster 1	0	0	0	0	0	0	0	0
CoV-543	BCDT	Booster 2	0	0	0	0	0	0	0	0
CoV-544	BCDT	Booster 1	0	0	0.125329	0	0	0	0	0
CoV-544	BCDT	Booster 2	0	0	0.141758	0	0	0	0	0
CoV-545	BCDT	Booster 1	0	0	0.0939377	0	0	0	0	0
CoV-546	BCDT	Booster 1	0	0	0	0	0	0	0	0
CoV-546	BCDT	Booster 2	0	0	0	0	0	0	0	0
CoV-547	BCDT	Booster 1	0	0	0	0	0	0	0	0
CoV-547	BCDT	Booster 2	0	0	0	0	0	0	0	0
CoV-551	BCDT	Booster 1	0.404216	0	0.329185	0	0.159688	0	0.203874	0
CoV-551	BCDT	Booster 2	0.391462	0	0.304808	0	0.157657	0	0.193185	0
CoV-566	BCDT	Booster 1	0	0	0	0	0	0	0	0
CoV-566	BCDT	Booster 2	0	0	0	0	0	0	0	0
CoV-567	BCDT	Booster 1	0	0	0	0	0	0	0	0
CoV-567	BCDT	Booster 2	0	0	0	0	0	0	0	0
CoV-569	Ctrl	Booster 1	0	0	0	0	0	0	0	0
CoV-019	BCDT	Booster 2	0.893158	0.750568	0.791601	0.627884	0.660805	0.532083	0.920238	0.727606
COV-024	Ctrl	Booster 2	0.820968	0.792457	0.853926	0.72666	0.758677	0.679149	0.848078	0.75998
COV-027	BCDT	Booster 2	0.75655	0.633298	0.82066	0.563152	0.67851	0.581563	0.777449	0.622379
COV-035	BCDT	Booster 2	0.917737	0.7867	0.890162	0.7551	0.822391	0.664308	0.928472	0.742269
COV-037	Ctrl	Booster 2	0.779198	0.714864	0.818008	0.573956	0.739429	0.545847	0.8107	0.659404
CoV-084	Ctrl	Booster 1	0.702175	0.698313	0.768353	0.58223	0.69727	0.520396	0.653835	0.614246
COV-501	Ctrl	Booster 2	0.677109	0.62365	0.745463	0.397787	0.664593	0.411744	0.752146	0.56185
COV-503	BCDT	Booster 2	0.653887	0.687485	0.68601	0.361521	0.618472	0.382409	0.718375	0.631521
CoV-519	Ctrl	Booster 2	0.935801	0.824244	0.920758	0.70325	0.855852	0.777362	0.952503	0.792141
COV-522	BCDT	Booster 2	0.589401	0.712686	0.653732	0.46635	0.564297	0.503493	0.63285	0.620959
CoV-535	BCDT	Booster 2	0.622046	0.474738	0.605394	0.0808651	0.467612	0.121971	0.670062	0.46101
CoV-548	Ctrl	Booster 2	0.593449	0.515893	0.610071	0.425605	0.561015	0.327682	0.514029	0.417953
CoV-552	Ctrl	Booster 2	0.976368	0.848699	0.93695	0.839752	0.872965	0.787641	0.978971	0.824748
CoV-555	Ctrl	Booster 2	0.888269	0.865099	0.974351	0.79546	0.885421	0.751396	0.90285	0.813904
CoV-558	Ctrl	Booster 2	0.704277	0.759591	0.8101	0.619602	0.709343	0.532702	0.669743	0.669484
CoV-562	Ctrl	Booster 2	0.936752	0.852655	0.965434	0.741923	0.840556	0.708779	0.947203	0.779048
CoV-563	Ctrl	Booster 2	0.928443	0.815874	0.910632	0.763952	0.832409	0.731428	0.943869	0.799485
CoV-565	Ctrl	Booster 2	0.876879	0.769935	0.852561	0.71497	0.789663	0.686256	0.863913	0.74999
CoV-569	Ctrl	Booster 2	0.573109	0.629756	0.54849	0.588568	0.434624	0.568386	0.568536	0.610928

## Sheet: Figure 2
ID	Classification	Visit ID	totalB	Spike_B
CoV-037	Ctrl	Booster1	10.8	0.027
CoV-037	Ctrl	Booster2	6.19	0.022903
CoV-555	Ctrl	Booster1	10.3	0
CoV-555	Ctrl	Booster2	9.96	0.007968
CoV-558	Ctrl	Booster1	13.4	0.03082
CoV-558	Ctrl	Booster2	11.1	0.0222
CoV-562	Ctrl	Booster1	7.58	0.01516
CoV-562	Ctrl	Booster2	9.24	0.042504
CoV-563	Ctrl	Booster1	4.81	0.008177
CoV-563	Ctrl	Booster2	19.7	0.06501
CoV-565	Ctrl	Booster1	12.4	0.0434
CoV-565	Ctrl	Booster2	18.8	0.1128
CoV-569	Ctrl	Booster1	14.6	0.009344
CoV-569	Ctrl	Booster2	12.6	0.0252
CoV-515	Ctrl	Booster1	4.94	0.006916
CoV-515	Ctrl	Booster2	3.67	0.052848
CoV-519	Ctrl	Booster1	4.16	0.02288
CoV-519	Ctrl	Booster2	3.65	0.066065
CoV-548	Ctrl	Booster1	3.34	0.01169
CoV-548	Ctrl	Booster2	3.94	0.014578
CoV-002	BCDT	Booster1	0.00542	0
CoV-002	BCDT	Booster2	0.011	0
CoV-008	BCDT	Booster1	0.084	0
CoV-008	BCDT	Booster2	0.054	0
CoV-011	BCDT	Booster1	0.00789	0
CoV-011	BCDT	Booster2	0.00367	0
CoV-015	BCDT	Booster1	0.000651	0
CoV-015	BCDT	Booster2	0.000812	0
CoV-017	BCDT	Booster1	0.017	0
CoV-017	BCDT	Booster2	0.061	0
CoV-018	BCDT	Booster1	0	0
CoV-018	BCDT	Booster2	0.00327	0
CoV-019	BCDT	Booster1	0.51	0
CoV-019	BCDT	Booster2	1.63	0.007661
CoV-022	BCDT	Booster1	0.00121	0
CoV-022	BCDT	Booster2	0	0
CoV-028	BCDT	Booster1	0.000726	0
CoV-028	BCDT	Booster2	0	0
CoV-042	BCDT	Booster1	0.13	0
CoV-042	BCDT	Booster2	0.27	0
CoV-049	BCDT	Booster1	0.00287	0
CoV-049	BCDT	Booster2	0.0021	0
CoV-052	BCDT	Booster1	0.03	0
CoV-052	BCDT	Booster2	0.00075	0
CoV-053	BCDT	Booster1	0.00272	0
CoV-053	BCDT	Booster2	0.00365	0
CoV-059	BCDT	Booster1	0	0
CoV-059	BCDT	Booster2	0	0
CoV-067	BCDT	Booster1	0.019	0
CoV-067	BCDT	Booster2	0.018	0
CoV-069	BCDT	Booster1	0.000888	0
CoV-069	BCDT	Booster2	0	0
CoV-070	BCDT	Booster1	0.01	0
CoV-070	BCDT	Booster2	0.036	0
CoV-072	BCDT	Booster1	1.09	0
CoV-072	BCDT	Booster2	1.77	0.009735
CoV-078	BCDT	Booster1	0.011	0
CoV-078	BCDT	Booster2	0.00103	0
CoV-094	BCDT	Booster1	0	0
CoV-094	BCDT	Booster2	0	0
CoV-500	BCDT	Booster1	1.23	0
CoV-500	BCDT	Booster2	1.28	0.001792
CoV-502	BCDT	Booster1	0.019	0
CoV-502	BCDT	Booster2	0.015	0
CoV-503	BCDT	Booster1	0.29	0
CoV-503	BCDT	Booster2	0.42	0.02814
CoV-504	BCDT	Booster1	0.016	0
CoV-504	BCDT	Booster2	0.014	0
CoV-505	BCDT	Booster1	0.02	0
CoV-505	BCDT	Booster2	0.012	0
CoV-506	BCDT	Booster1	0.015	0
CoV-506	BCDT	Booster2	0	0
CoV-510	BCDT	Booster1	0.00338	0
CoV-510	BCDT	Booster2	0.026	0
CoV-511	BCDT	Booster1	0	0
CoV-511	BCDT	Booster2	0	0
CoV-512	BCDT	Booster1	0.00118	0
CoV-512	BCDT	Booster2	0.000802	0
CoV-513	BCDT	Booster1	0	0
CoV-513	BCDT	Booster2	0	0
CoV-514	BCDT	Booster1	0.078	0
CoV-514	BCDT	Booster2	0.043	0
CoV-520	BCDT	Booster1	0.00274	0
CoV-520	BCDT	Booster2	0.000592	0
CoV-524	BCDT	Booster1	0.00603	0
CoV-524	BCDT	Booster2	0.000646	0
CoV-528	BCDT	Booster1	0	0
CoV-528	BCDT	Booster2	0	0
CoV-530	BCDT	Booster1	0.00232	0
CoV-530	BCDT	Booster2	0.00136	0
CoV-532	BCDT	Booster1	0	0
CoV-532	BCDT	Booster2	0	0
CoV-534	BCDT	Booster1	0	0
CoV-534	BCDT	Booster2	0.000664	0
CoV-535	BCDT	Booster1	0.016	0
CoV-535	BCDT	Booster2	0	0
CoV-536	BCDT	Booster1	0.014	0
CoV-536	BCDT	Booster2	0.018	0
CoV-538	BCDT	Booster1	0.000856	0
CoV-538	BCDT	Booster2	0	0
CoV-543	BCDT	Booster1	0	0
CoV-543	BCDT	Booster2	0	0
CoV-544	BCDT	Booster1	0.038	0
CoV-544	BCDT	Booster2	0.049	0
CoV-546	BCDT	Booster1	0.057	0
CoV-546	BCDT	Booster2	0.18	0
CoV-550	BCDT	Booster1	0	0
CoV-550	BCDT	Booster2	0.0037	0
CoV-551	BCDT	Booster1	0	0
CoV-551	BCDT	Booster2	0	0
CoV-561	BCDT	Booster1	0.012	0
CoV-561	BCDT	Booster2	0.014	0.0002744
CoV-566	BCDT	Booster1	0.23	0.002806
CoV-566	BCDT	Booster2	0.00721	0
CoV-567	BCDT	Booster1	0.00183	0
CoV-567	BCDT	Booster2	0.00129	0

## Sheet: Figure 3
ID	Classification	Visit ID	Spike_CD4	Spike_CD8
CoV-002	BCDT	Booster1	0.061	0.91
CoV-002	BCDT	Booster2	0.1	0.89
CoV-008	BCDT	Booster1	0.17	0.41
CoV-008	BCDT	Booster2	0.48	0.89
CoV-011	BCDT	Booster1	0.309	1.31
CoV-011	BCDT	Booster2	0.172	0.69
CoV-015	BCDT	Booster1	0.135	0.45
CoV-015	BCDT	Booster2	0.271	0.5
CoV-017	BCDT	Booster1	0.162	0.35
CoV-017	BCDT	Booster2	0.127	0.6
CoV-018	BCDT	Booster1	0.096	0.13
CoV-018	BCDT	Booster2	0.104	0.34
CoV-019	BCDT	Booster1	0.119	0.79
CoV-019	BCDT	Booster2	0.277	1.1
CoV-022	BCDT	Booster1	0.024	0.56
CoV-022	BCDT	Booster2	0.029	0.53
CoV-028	BCDT	Booster1	0.35	0.22
CoV-028	BCDT	Booster2	0.33	0.42
CoV-042	BCDT	Booster1	0.047	0.104
CoV-042	BCDT	Booster2	0.098	0.355
CoV-049	BCDT	Booster1	0.15	0.58
CoV-049	BCDT	Booster2	0.12	0.61
CoV-052	BCDT	Booster1	0	0.01
CoV-052	BCDT	Booster2	0.6	0.54
CoV-053	BCDT	Booster1	0.11	0.03
CoV-053	BCDT	Booster2	0.15	0.95
CoV-059	BCDT	Booster1	0.27	0.34
CoV-059	BCDT	Booster2	0.043	0.33
CoV-067	BCDT	Booster1	0.42	0.36
CoV-067	BCDT	Booster2	0.451	0.47
CoV-069	BCDT	Booster1	0.035	0.12
CoV-069	BCDT	Booster2	0.04	0.5
CoV-070	BCDT	Booster1	0.034	0.51
CoV-070	BCDT	Booster2	0.074	1.53
CoV-072	BCDT	Booster1	0.058	0.23
CoV-072	BCDT	Booster2	0.103	0.253
CoV-078	BCDT	Booster1	0.106	0.02
CoV-078	BCDT	Booster2	0.171	0.32
CoV-094	BCDT	Booster1	0.15	0.38
CoV-094	BCDT	Booster2	0.175	0.62
CoV-500	BCDT	Booster1	0.057	0.08
CoV-500	BCDT	Booster2	0.08	0.136
CoV-502	BCDT	Booster1	0.196	0.218
CoV-502	BCDT	Booster2	0.53	0.45
CoV-503	BCDT	Booster1	0	0
CoV-503	BCDT	Booster2	0.425	0.29
CoV-504	BCDT	Booster1	0.132	0.07
CoV-504	BCDT	Booster2	0.14	0.23
CoV-505	BCDT	Booster1	0.058	0.06
CoV-505	BCDT	Booster2	0.17	0.18
CoV-506	BCDT	Booster1	0.16	0.03
CoV-506	BCDT	Booster2	0.17	0.084
CoV-510	BCDT	Booster1	0.22283	0.06
CoV-510	BCDT	Booster2	0.581	0.19
CoV-511	BCDT	Booster1	0.199	1.82
CoV-511	BCDT	Booster2	0.272	1.52
CoV-512	BCDT	Booster1	0.225	0.15
CoV-512	BCDT	Booster2	0.28	0.56
CoV-513	BCDT	Booster1	0.133	0.22
CoV-513	BCDT	Booster2	0.21	0.2
CoV-514	BCDT	Booster1	0.49	0.18
CoV-514	BCDT	Booster2	0.188	0.42
CoV-520	BCDT	Booster1	0.02355	0.094
CoV-520	BCDT	Booster2	0.047	0.34
CoV-524	BCDT	Booster1	0.119	0.25
CoV-524	BCDT	Booster2	0.031	0.15
CoV-528	BCDT	Booster1	0.082	0.28
CoV-528	BCDT	Booster2	0.03	0.23
CoV-530	BCDT	Booster1	0.163	0.77
CoV-530	BCDT	Booster2	0.668	0.83
CoV-532	BCDT	Booster1	0.112	0.16
CoV-532	BCDT	Booster2	0.153	0.73
CoV-534	BCDT	Booster1	0.38	0.12
CoV-534	BCDT	Booster2	0.092	1.75
CoV-535	BCDT	Booster1	0.163	0.77
CoV-535	BCDT	Booster2	0.052	0.52
CoV-536	BCDT	Booster1	0.015	0
CoV-536	BCDT	Booster2	0.035	0
CoV-538	BCDT	Booster1	0.21	0.58
CoV-538	BCDT	Booster2	0.22	0.25
CoV-543	BCDT	Booster1	0.067	0.32
CoV-543	BCDT	Booster2	0.249	0.44
CoV-544	BCDT	Booster1	0.445	0.59
CoV-544	BCDT	Booster2	0.49	0.71
CoV-546	BCDT	Booster1	0.88	1.6
CoV-546	BCDT	Booster2	0.651	3.56
CoV-550	BCDT	Booster1	0.312	0.46
CoV-550	BCDT	Booster2	0.435	4.42
CoV-551	BCDT	Booster1	0.395	2.33
CoV-551	BCDT	Booster2	0.223	0.31
CoV-561	BCDT	Booster1	0.31	0.29
CoV-561	BCDT	Booster2	0.37	0.75
CoV-566	BCDT	Booster1	0.55	0.41
CoV-566	BCDT	Booster2	0.65	1.26
CoV-567	BCDT	Booster1	0.12	0.61
CoV-567	BCDT	Booster2	0.192	1.27
CoV-010	BCDT	Baseline	0	0.004
CoV-011	BCDT	Baseline	0	0
CoV-012	BCDT	Baseline	0.006	0
CoV-022	BCDT	Baseline	0	0
CoV-025	BCDT	Baseline	0.001	0
CoV-027	BCDT	Baseline	0.009	0.01
CoV-028	BCDT	Baseline	0.001	0
CoV-042	BCDT	Baseline	0	0
CoV-043	BCDT	Baseline	0	0
CoV-049	BCDT	Baseline	0.004	0
CoV-052	BCDT	Baseline	0	0
CoV-060	BCDT	Baseline	0	0
CoV-064	BCDT	Baseline	0	0
CoV-068	BCDT	Baseline	0.001	0
CoV-069	BCDT	Baseline	0	0
CoV-075	BCDT	Baseline	0.002	0
CoV-081	BCDT	Baseline	0	0
CoV-086	BCDT	Baseline	0	0
CoV-096	BCDT	Baseline	0.002	0
CoV-104	BCDT	Baseline	0	0
CoV-105	BCDT	Baseline	0	0
CoV-108	BCDT	Baseline	0.002	0
CoV-109	BCDT	Baseline	0	0
CoV-037	Ctrl	Booster1	0.15	0.3
CoV-037	Ctrl	Booster2	0.21	0.02
CoV-555	Ctrl	Booster1	0.37	0.52
CoV-555	Ctrl	Booster2	0.31	0.6
CoV-558	Ctrl	Booster1	0.05	0.08
CoV-558	Ctrl	Booster2	0.065	0.35
CoV-562	Ctrl	Booster1	0.12	0
CoV-562	Ctrl	Booster2	0.186	0.181
CoV-563	Ctrl	Booster1	0.29	0.14
CoV-563	Ctrl	Booster2	0.35	0.26
CoV-565	Ctrl	Booster1	0.2	0.0196
CoV-565	Ctrl	Booster2	0.26	0.2
CoV-569	Ctrl	Booster1	0.37	0.72
CoV-569	Ctrl	Booster2	0.37	1.17
CoV-515	Ctrl	Booster1	0.11	0.66
CoV-515	Ctrl	Booster2	0.521	0.1
CoV-519	Ctrl	Booster1	0.167	0.16
CoV-519	Ctrl	Booster2	0.023	0.055
CoV-548	Ctrl	Booster1	0.087	0.21
CoV-548	Ctrl	Booster2	0.129	0.94
CoV-009	Ctrl	Baseline	0	0
CoV-021	Ctrl	Baseline	0	0
CoV-024	Ctrl	Baseline	0	0
CoV-026	Ctrl	Baseline	0	0
CoV-034	Ctrl	Baseline	0	0
CoV-036	Ctrl	Baseline	0	0
CoV-037	Ctrl	Baseline	0	0
CoV-038	Ctrl	Baseline	0	0
CoV-040	Ctrl	Baseline	0	0
CoV-044	Ctrl	Baseline	0	0
CoV-046	Ctrl	Baseline	0	0
CoV-047	Ctrl	Baseline	0	0
CoV-071	Ctrl	Baseline	0	0.001
CoV-073	Ctrl	Baseline	0	0
CoV-087	Ctrl	Baseline	0	0
CoV-088	Ctrl	Baseline	0	0
CoV-095	Ctrl	Baseline	0	0

## Sheet: Figure 4
ID	Visit ID	Classification	subgroup	Spike_Ab
CoV-011	Booster 1	BCDT	Non-responder	2.1
CoV-011	Booster 2	BCDT	Non-responder	2
CoV-011	Booster 3	BCDT	Non-responder	1.9
CoV-015	Booster 1	BCDT	Non-responder	0
CoV-015	Booster 2	BCDT	Non-responder	0
CoV-015	Booster 3	BCDT	Non-responder	0
CoV-017	Booster 1	BCDT	Non-responder	0
CoV-017	Booster 2	BCDT	Non-responder	0
CoV-017	Booster 3	BCDT	Non-responder	2500
CoV-049	Booster 1	BCDT	Responder	0
CoV-049	Booster 2	BCDT	Responder	108
CoV-049	Booster 3	BCDT	Responder	11.3
CoV-052	Booster 1	BCDT	Non-responder	0
CoV-052	Booster 2	BCDT	Non-responder	0
CoV-052	Booster 3	BCDT	Non-responder	0
CoV-059	Booster 1	BCDT	Non-responder	0
CoV-059	Booster 2	BCDT	Non-responder	0
CoV-059	Booster 3	BCDT	Non-responder	0
CoV-067	Booster 1	BCDT	Non-responder	0
CoV-067	Booster 2	BCDT	Non-responder	0
CoV-067	Booster 3	BCDT	Non-responder	0
CoV-069	Booster 1	BCDT	Non-responder	0
CoV-069	Booster 2	BCDT	Non-responder	0
CoV-069	Booster 3	BCDT	Non-responder	0
CoV-070	Booster 1	BCDT	Non-responder	0
CoV-070	Booster 2	BCDT	Non-responder	0
CoV-070	Booster 3	BCDT	Non-responder	0
CoV-094	Booster 1	BCDT	Non-responder	0
CoV-094	Booster 2	BCDT	Non-responder	0
CoV-094	Booster 3	BCDT	Non-responder	0
CoV-500	Booster 1	BCDT	Responder	0
CoV-500	Booster 2	BCDT	Responder	2.1
CoV-500	Booster 3	BCDT	Responder	344
CoV-501	Booster 1	Ctrl	Ctrl	1104
CoV-501	Booster 2	Ctrl	Ctrl	2500
CoV-501	Booster 3	Ctrl	Ctrl	1510
CoV-502	Booster 1	BCDT	Non-responder	0
CoV-502	Booster 2	BCDT	Non-responder	0
CoV-502	Booster 3	BCDT	Non-responder	0
CoV-504	Booster 1	BCDT	Responder	50.7
CoV-504	Booster 2	BCDT	Responder	518
CoV-504	Booster 3	BCDT	Responder	2500
CoV-505	Booster 1	BCDT	Non-responder	0
CoV-505	Booster 2	BCDT	Non-responder	0
CoV-505	Booster 3	BCDT	Non-responder	0
CoV-506	Booster 1	BCDT	Responder	67.4
CoV-506	Booster 2	BCDT	Responder	92.5
CoV-506	Booster 3	BCDT	Responder	2500
CoV-512	Booster 1	BCDT	Non-responder	0
CoV-512	Booster 2	BCDT	Non-responder	0
CoV-512	Booster 3	BCDT	Non-responder	0
CoV-513	Booster 1	BCDT	Non-responder	0
CoV-513	Booster 2	BCDT	Non-responder	0
CoV-513	Booster 3	BCDT	Non-responder	2500
CoV-514	Booster 1	BCDT	Responder	2.4
CoV-514	Booster 2	BCDT	Responder	768
CoV-514	Booster 3	BCDT	Responder	29.3
CoV-515	Booster 1	Ctrl	Ctrl	197
CoV-515	Booster 2	Ctrl	Ctrl	2500
CoV-515	Booster 3	Ctrl	Ctrl	2500
CoV-519	Booster 1	Ctrl	Ctrl	2390
CoV-519	Booster 2	Ctrl	Ctrl	2500
CoV-519	Booster 3	Ctrl	Ctrl	2500
CoV-530	Booster 1	BCDT	Non-responder	0
CoV-530	Booster 2	BCDT	Non-responder	0
CoV-530	Booster 3	BCDT	Non-responder	0
CoV-535	Booster 1	BCDT	Responder	1533
CoV-535	Booster 2	BCDT	Responder	2500
CoV-535	Booster 3	BCDT	Responder	1183
CoV-536	Booster 1	BCDT	Responder	208
CoV-536	Booster 2	BCDT	Responder	1954
CoV-536	Booster 3	BCDT	Responder	589
CoV-555	Booster 1	Ctrl	Ctrl	389
CoV-555	Booster 2	Ctrl	Ctrl	2500
CoV-555	Booster 3	Ctrl	Ctrl	2500
CoV-558	Booster 1	Ctrl	Ctrl	1288
CoV-558	Booster 2	Ctrl	Ctrl	2500
CoV-558	Booster 3	Ctrl	Ctrl	2500
CoV-563	Booster 1	Ctrl	Ctrl	352
CoV-563	Booster 2	Ctrl	Ctrl	2500
CoV-563	Booster 3	Ctrl	Ctrl	2500
CoV-565	Booster 1	Ctrl	Ctrl	1378
CoV-565	Booster 2	Ctrl	Ctrl	2500
CoV-565	Booster 3	Ctrl	Ctrl	2500

## Sheet: Supple Figure 3
ID	Classification	Spike (ug/ml)	Spike_Ab_titer
COV-011	BCDT	0.345206	2
COV-011	BCDT	0.197398	2.1
CoV-500	BCDT	0.286463	2.1
COV-514	BCDT	0	2.4
CoV-033	BCDT	0	2.5
COV-549	BCDT	0	4.6
CoV-019	BCDT	0.453609	5.1
CoV-550	BCDT	0.134412	7.6
CoV-561	BCDT	0.222367	8.3
CoV-561	BCDT	0.270091	8.7
CoV-032	BCDT	0	10.6
COV-503	BCDT	0.151023	13.3
CoV-550	BCDT	0.424912	18.9
CoV-075	BCDT	0.415256	19.9
CoV-008	BCDT	0.274392	35.4
CoV-504	BCDT	0.220196	50.7
COV-012	Ctrl	0.189012	60.4
COV-018	BCDT	0.461495	63.6
CoV-564	BCDT	0.243817	65
COV-018	BCDT	0.267213	67.4
CoV-506	BCDT	0.170458	67.4
CoV-564	BCDT	0	79.5
CoV-506	BCDT	0.337218	92.5
CoV-009	Ctrl	0.364704	101
CoV-049	BCDT	0.27112	108
CoV-548	Ctrl	0.253577	145
CoV-554	BCDT	0.328899	159
CoV-053	BCDT	0.518987	164
CoV-515	Ctrl	0.407127	197
CoV-053	BCDT	0.450373	199
CoV-536	BCDT	0.491749	208
CoV-022	BCDT	0.461153	240
CoV-022	BCDT	0.441388	271
COV-522	BCDT	0.361638	322
COV-037	Ctrl	0.229574	338
CoV-563	Ctrl	0.340234	352
CoV-541	BCDT	0.469963	381
COV-072	BCDT	0.337595	385
CoV-555	Ctrl	0.368828	389
CoV-504	BCDT	0.370876	518
COV-027	BCDT	0.356955	557
CoV-537	Ctrl	0.523021	680
CoV-568	Ctrl	0.561727	727
COV-514	BCDT	0.470705	768
COV-024	Ctrl	0.577059	784
CoV-541	BCDT	0.375042	865
CoV-016	BCDT	0	906
CoV-552	Ctrl	0.70943	1093
COV-501	Ctrl	0.636626	1104
CoV-538	BCDT	0.51674	1166
CoV-558	Ctrl	0.484974	1288
COV-035	BCDT	0.404769	1329
CoV-565	Ctrl	0.658121	1378
CoV-535	BCDT	0.705928	1533
COV-012	Ctrl	0.567069	1708
CoV-536	BCDT	0.701028	1883
CoV-519	Ctrl	0.864568	2390
CoV-002	BCDT	0	0
CoV-002	BCDT	0	0
CoV-004	BCDT	0.261589	0
CoV-004	BCDT	0	0
CoV-008	BCDT	0	0
COV-010	BCDT	0	0
CoV-015	BCDT	0	0
CoV-015	BCDT	0	0
CoV-017	BCDT	0	0
CoV-017	BCDT	0	0
CoV-025	BCDT	0	0
CoV-028	BCDT	0.237634	0
CoV-028	BCDT	0	0
CoV-042	BCDT	0	0
CoV-042	BCDT	0	0
CoV-049	BCDT	0	0
CoV-052	BCDT	0	0
CoV-052	BCDT	0	0
CoV-054	BCDT	0	0
CoV-054	BCDT	0	0
COV-059	BCDT	0	0
COV-059	BCDT	0	0
CoV-067	BCDT	0	0
CoV-067	BCDT	0	0
CoV-069	BCDT	0	0
CoV-069	BCDT	0.0968995	0
CoV-070	BCDT	0	0
CoV-070	BCDT	0.0955013	0
COV-078	BCDT	0	0
COV-078	BCDT	0	0
CoV-082	BCDT	0	0
CoV-094	BCDT	0	0
CoV-094	BCDT	0	0
CoV-096	BCDT	0	0
CoV-500	BCDT	0	0
COV-502	BCDT	0	0
COV-502	BCDT	0	0
CoV-505	BCDT	0	0
CoV-505	BCDT	0	0
CoV-507	BCDT	0	0
CoV-509	Ctrl	0	0
CoV-510	BCDT	0	0
CoV-510	BCDT	0	0
CoV-511	BCDT	0	0
CoV-511	BCDT	0	0
COV-512	BCDT	0	0
COV-512	BCDT	0	0
COV-513	BCDT	0	0
COV-513	BCDT	0	0
CoV-520	BCDT	0	0
CoV-520	BCDT	0	0
COV-524	BCDT	0	0
COV-524	BCDT	0	0
CoV-525	BCDT	0	0
CoV-527	BCDT	0	0
CoV-527	BCDT	0	0
COV-528	BCDT	0	0
COV-528	BCDT	0	0
CoV-529	BCDT	0	0
CoV-530	BCDT	0	0
CoV-530	BCDT	0	0
CoV-532	BCDT	0	0
COV-534	BCDT	0	0
CoV-542	BCDT	0	0
CoV-543	BCDT	0	0
CoV-543	BCDT	0	0
CoV-544	BCDT	0	0
CoV-544	BCDT	0	0
CoV-545	BCDT	0	0
CoV-546	BCDT	0	0
CoV-546	BCDT	0	0
CoV-547	BCDT	0	0
CoV-547	BCDT	0	0
CoV-551	BCDT	0	0
CoV-551	BCDT	0	0
CoV-566	BCDT	0	0
CoV-566	BCDT	0	0
CoV-567	BCDT	0	0
CoV-567	BCDT	0	0
CoV-569	Ctrl	0	0
CoV-019	BCDT	0.994025	2500
COV-024	Ctrl	0.981918	2500
COV-027	BCDT	0.942376	2500
COV-035	BCDT	1.01189	2500
COV-037	Ctrl	1.04305	2500
CoV-084	Ctrl	0.994571	2500
COV-501	Ctrl	0.928641	2500
COV-503	BCDT	0.884285	2500
CoV-519	Ctrl	1.04018	2500
COV-522	BCDT	0.960612	2500
CoV-535	BCDT	0.72235	2500
CoV-548	Ctrl	0.834498	2500
CoV-552	Ctrl	0.991053	2500
CoV-555	Ctrl	1.11869	2500
CoV-558	Ctrl	1.02585	2500
CoV-562	Ctrl	1.22048	2500
CoV-563	Ctrl	0.955047	2500
CoV-565	Ctrl	0.995917	2500
CoV-569	Ctrl	0.778412	2500

## Sheet: Supple Figure 8
ID	Classification	Visit ID	IFN-g	IL-17A	IL-6	IL-8	IL-10	IL-16	TGF-b1	PDGF-AB	Angiopoietin-2	Follistatin	vWF	CD40L	Resistin	CCL2	CCL4	CCL5
CoV-001	BCDT	Booster 1	0	3.11678	0	0.327477	0	0.245628	0	6.85838	2.50953	0	0	2.68732	0.925501	0.0679765	0.0754961	1.02591
CoV-001	BCDT	Booster 2	0	0	0	0.210601	0	0.193853	0	7.24329	3.95624	0	0	3.36465	1.17513	0.130112	0.103521	1.03654
CoV-001	BCDT	Booster 3	0	0	0	0	0	0	0	9.82575	5.51077	0	0	7.51509	1.64399	0	0	2.40706
COV-002	BCDT	Base	0	1.99831	0	0.102136	0	0.11687	0	6.94669	1.69217	0	0.238165	2.90826	0.911354	0.109799	0.137097	0.912042
COV-002	BCDT	Visit1	0	0	0	0	0	0	0	7.00909	2.49684	0	0.20883	3.59277	1.31405	0.0941278	0.0859821	0.683141
COV-002	BCDT	Visit3	0	0	0	0	0	0	0	6.95127	2.8073	0	0.289721	2.86118	1.34213	0.100286	0.077713	0.746576
CoV-002	BCDT	Booster 1	0	0	0	0	0	0.168125	0.131788	7.00131	3.52935	0	0.166691	1.63257	0.56132	0.091975	0	1.07101
CoV-002	BCDT	Booster 2	0	0	0	0	0	0.182305	0	6.86407	3.424	0	0.144078	2.07891	1.01403	0.0437781	0	0.925012
COV-003	Ctrl	Base	0	0	0	0.195001	0	0	0	6.98337	2.58815	0	0.409299	2.36406	0.870467	0.128126	0.0723019	0.825328
COV-003	Ctrl	Visit1	0	0	0	0.094647	0	0	0	4.58783	1.06681	0	0.253603	1.84351	1.3185	0.113755	0	0.8216
COV-004	BCDT	Base	0	0	0	0.146023	0	0	0	4.1662	0.933472	0	0	2.17225	1.23035	0.0958002	0	0.808081
COV-004	BCDT	Visit1	0	1.47805	0	0	0	0.131611	0.0560692	6.49111	2.01935	0	0	3.42444	1.14269	0.109054	0.139655	0.766478
COV-004	BCDT	Visit2	0	2.51587	0	0.149942	0	0	0	7.06792	2.11032	0	0.326867	2.91617	1.30757	0.121216	0.155625	0.802867
CoV-004	BCDT	Booster 1	0	0	0	0	0	0.179775	0	6.70808	3.11666	0	0	3.02897	0.903038	0.0506902	0	0.902056
CoV-004	BCDT	Booster 2	0	0	0	0	0	0.158917	0.140842	7.23936	2.70007	0	0	3.17223	1.12155	0.0608206	0	0.642669
COV-007	BCDT	Base	0	0	0.574244	0.0811865	0	0.168941	0.155074	6.8222	1.07757	2.47442	0.18367	2.33924	0.960199	0.0486792	0.0990828	0.992486
COV-007	BCDT	Visit1	0	0	0	0	0	0.217161	0	7.06905	0	1.83326	0	2.55307	1.29706	0.101104	0	1.3023
COV-007	BCDT	Visit2	0	0	0	0	0	0.219337	0	7.02279	0	0	0.22578	2.77917	1.30182	0.093758	0	1.26679
COV-007	BCDT	Visit3	0	0	0	0	0	0.22604	0	6.90341	0	2.3864	0.194286	3.53747	1.28137	0.10397	0	1.20247
COV-008	BCDT	Visit1	0	0	0	0	0	0	0	7.21567	4.54973	0	0.214594	2.24417	1.05164	0.0808262	0	0.808826
COV-008	BCDT	Visit2	0	0	0	0	0	0	0	5.23336	1.95012	0	0	2.61414	0.76546	0	0	0.922452
COV-008	BCDT	Visit3	0	0	0	0	0	0.110225	0	5.45797	2.07761	0	0.248775	3.59635	0.981774	0	0.075336	0.847653
CoV-008	BCDT	Booster 1	0	0	0	0	0	0.210942	0	5.86029	3.67005	0	0.216934	2.94	0.697505	0.0956312	0	0.831027
CoV-008	BCDT	Booster 2	0	2.33082	0	0	0	0	0	7.2514	1.34829	0	0	2.56303	0.867695	0.0597822	0	0.748389
COV-009	Ctrl	Base	0	0	0	0	0	0	0	6.90831	2.63716	0	0	2.19493	1.03546	0.0792221	0	0.704962
COV-009	Ctrl	Visit1	0	0	0	0	0	0	0	5.75277	1.24791	0	0.271663	0	0.739617	0.0855949	0	0.847105
COV-009	Ctrl	Visit2	0	0	0	0	2.32969	0	0	5.78966	1.11109	0	0	0	0.613179	0.0800842	0	0.791227
COV-009	Ctrl	Visit3	0	0	0	0.35248	0	0	0	5.62688	1.43321	0	0.28693	1.75601	0.993042	0.110532	0.208768	0.856752
CoV-009	Ctrl	Booster 1	0	0	0	0	0	0	0	6.55788	5.98632	0	0	2.91068	0.757237	0.0627548	0	0.607738
CoV-009	Ctrl	Booster 2	0	0	0	0	0	0	0	6.42858	0	0	0.830554	0	1.82526	0	0	2.39518
COV-010	BCDT	Base	0	0	0	0	0	0	0	5.02074	1.2151	0	0.206286	0	0.987508	0.0640312	0	0.800981
COV-010	BCDT	Visit1	0	0	0	0	0	0	0	7.19119	9.35519	0	0.312907	2.60554	1.35889	0.0615854	0.091514	0.823092
COV-010	BCDT	Visit2	0	0	0	0	0	0	0	7.09337	7.22326	0	0.329218	2.86504	1.36008	0.0480296	0.0780365	0.855631
COV-010	BCDT	Visit3	0	0	0	0.0949328	0	0.140233	0.110135	7.23253	9.99574	0	0.321301	2.642	1.33771	0.0777729	0.0621453	0.856184
COV-010	BCDT	Booster 1	0	2.25734	0	0	6.26379	0.108176	0.104525	6.55907	3.01271	0	0.152196	2.60028	0.684251	0.0778383	0.0934968	0.998483
COV-011	BCDT	Base	0	2.41169	0	0.0543066	0	0	0	7.18264	1.89473	0	0.349906	3.16802	0.794702	0.0795879	0.114892	0.794964
COV-011	BCDT	Visit1	0	1.50886	0	0	0	0	0	6.1811	2.57414	0	0.246028	3.37153	1.08532	0.118831	0	0.799499
COV-011	BCDT	Visit2	0	0	0	0.113694	0	0	0	6.6632	2.25234	0	0.297249	3.29439	0.96864	0.120354	0.0760629	0.817299
COV-011	BCDT	Visit3	0	1.99544	0	0.289829	0	0	0	6.48357	2.65216	0	0.395576	3.24454	1.12717	0.128221	0.118796	0.708575
COV-011	BCDT	Booster 1	0.932145	1.76352	0	0.12368	0	0.313455	0.137459	7.22102	3.21696	1.83836	0	1.97761	1.03373	0.0680128	0.0819924	0.916715
COV-011	BCDT	Booster 2	0	0	0.40665	0.11347	0	0.204339	0.117001	7.11191	2.25447	1.74306	0.173907	3.61	1.26552	0.0563124	0.0874105	0.862277
COV-011	BCDT	Booster 3	0	0	0	0	0	0	0	10.3757	5.9345	0	0.769658	9.68752	2.47947	0.131603	0	2.35589
COV-014	BCDT	Base	0	0	0	0.282341	0	0.199495	0	6.40294	1.83838	0	0	1.56123	0.808146	0.0602521	0.0936045	0.686316
COV-014	BCDT	Visit1	0	0	0	0	0	0.130548	0	5.80805	1.60117	0	0.186942	2.31308	0.697176	0	0.0414112	0.64907
COV-014	BCDT	Visit2	0	0	0	0.286758	0	0.232896	0	6.35074	2.54091	2.1595	0	2.4226	0.923822	0.0726688	0	0.633622
COV-014	BCDT	Visit3	0	0	0	0	0	0.15362	0	6.34854	2.61959	1.81284	0	2.22596	0.801914	0.0610724	0	0.59988
COV-015	BCDT	Base	0	0	0	0	0	0.143743	0	5.17205	2.65361	0	0	0	0.93059	0.0421225	0	0.444274
COV-015	BCDT	Visit1	0	0	0	0	0	0.182918	0	6.55064	4.68753	2.66108	0	1.32555	1.27319	0.083037	0	0.89747
COV-015	BCDT	Visit2	0	0	0	0	0	0.157767	0	6.68941	4.79898	1.96691	0	2.38197	1.21092	0.0645455	0	0.834603
COV-015	BCDT	Visit3	0	0	0	0	0	0	0	6.96336	4.72082	0	0	2.54138	1.30815	0.0543651	0	0.819662
CoV-015	BCDT	Booster 1	0	0.487869	0	0	3.04604	0.212235	0.142961	6.5211	7.41234	0	0.241912	2.57635	1.12218	0.0517843	0	1.07532
CoV-015	BCDT	Booster 2	0	0	0	0	5.96364	0	0.13522	7.17934	2.60112	0	0	4.83683	0.899538	0.0758745	0	0.756415
CoV-015	BCDT	Booster 3	0	0	0	0	0	0	0	10.4109	7.65256	0	0.711458	4.63001	2.65691	0.209407	0.229309	2.55977
COV-016	BCDT	Base	0	0	0	0	3.03453	0.17496	0.122429	7.23617	0.958931	0	0	2.63772	0.601646	0.050924	0.102116	0.865107
COV-016	BCDT	Visit1	0	0	0	0.187689	0	0	0	6.23256	2.68692	1.47182	0	3.62453	1.21342	0.102389	0.17105	0.97541
COV-016	BCDT	Visit2	0	0	0	0.214905	0	0.200003	0	6.1257	6.4644	0	0	0	1.30756	0	0.128638	0.907132
CoV-016	BCDT	Booster 2	0	2.25839	0	0.0844505	0	0.187186	0	7.07034	2.82834	0	0.331807	1.74405	1.34997	0.109057	0.0847911	0.747917
COV-017	BCDT	Base	0	0	0	0.121816	0	0.119148	0	6.67666	2.71179	0	0.256113	2.49841	0.849528	0.122187	0.0842616	0.729312
COV-017	BCDT	Visit1	0	0	0	0.0962481	0	0.138087	0	7.25282	1.67279	0	0.316552	2.62391	1.25645	0.093239	0.224812	0.818713
COV-017	BCDT	Visit2	0	0	0	0	0	0.14559	0	7.14132	1.60837	0	0.290386	2.45977	1.31197	0.0958466	0.15692	0.799297
COV-017	BCDT	Visit3	0	0	0	0.115585	0	0.142789	0	7.20814	1.85541	0	0.445255	3.54614	1.30418	0.0959289	0.153792	0.889232
CoV-017	BCDT	Booster 1	0	0	0	0	0	0.127502	0	6.55348	4.53194	4.37401	0	2.53037	1.05625	0.0618533	0	0.898477
CoV-017	BCDT	Booster 2	0	0	0	0	5.31333	0.166232	0	7.20892	1.61694	0	0.21452	3.00722	0.886175	0.055564	0.112272	1.06295
CoV-017	BCDT	Booster 3	0	0	0	0.347607	0	0	0	10.1642	4.5503	0	0	7.21863	2.61551	0	0.315412	2.23414
COV-018	BCDT	Base	0	0	0	0	0	0.279083	0	6.82357	3.55698	0	0	0	0.869559	0.0546941	0	0.865081
COV-018	BCDT	Visit1	0	0	0	0	0	0	0	7.01371	3.71489	0	0	3.98315	0.731387	0	0	0.852714
COV-018	BCDT	Visit2	0	0	0	0	0	0	0	6.91359	3.58291	1.97677	0	3.7717	0.895762	0	0	0.827668
COV-018	BCDT	Booster 1	0	0	0	0	5.87654	0.174018	0.106256	7.11686	1.41616	0	0.20893	2.70166	0.997541	0.061544	0.0845997	1.17963
COV-018	BCDT	Booster 2	0	0	0	0	0	0.151278	0	7.22686	2.86165	0	0.315902	2.32613	0.912626	0.111084	0.0980856	0.842955
COV-019	BCDT	Base	0	0	0	0.347971	0	0	0	7.25615	12.0204	0	0.409875	3.27353	1.36008	0.060431	0.0849541	0.92163
COV-019	BCDT	Visit1	0	2.07049	0	0.123398	0	0	0.0865901	7.02201	2.15254	0	0.337064	3.18393	1.23826	0.074979	0.111823	0.79083
COV-019	BCDT	Visit2	0	2.00852	0	0	0	0	0.107732	7.25665	2.13255	0	0.401469	3.69618	0.865261	0.0840632	0.103769	0.834089
CoV-019	BCDT	Booster 1	0	0	0	0	3.63121	0	0	6.64639	3.76639	0	0.228713	3.01257	0.608462	0.0322489	0	1.07767
CoV-019	BCDT	Booster 2	0	0	0	0.302349	0	0.197035	0	7.22686	2.60751	2.88764	0.251596	3.49687	1.36035	0.0694828	0.114104	0.756364
COV-021	Ctrl	Base	0	0	0	0.106717	0	0.149796	0.109258	7.20927	1.86171	0	0.35601	3.10127	1.21832	0.109378	0.168883	0.851481
COV-021	Ctrl	Visit1	0	0	0	0	0	0	0	6.919	2.9739	0	0.245575	2.08629	0.301177	0.0627418	0.120249	0.611839
COV-021	Ctrl	Visit2	0	0	0	0.0955948	0	0.111156	0	6.76172	3.07452	0	0.234102	0.952716	0.400429	0.0600039	0.123926	0.600099
COV-021	Ctrl	Visit3	0	0	0	0.10282	0	0	0	6.75698	3.78367	0	0.307852	1.33366	0.364052	0.0514532	0.146182	0.657792
COV-022	BCDT	Base	0	1.80752	0	0.144534	0	0	0.123606	7.03993	3.13918	1.62	0.233249	0	0.346816	0	0.111223	0.685508
COV-022	BCDT	Visit1	0	2.10682	0	0.100967	3.66239	0.173147	0.13193	7.25653	2.15653	0	0.270743	3.17437	1.35418	0.0810051	0.180722	0.879533
COV-022	BCDT	Visit2	0	1.47315	0	0	0	0.129119	0.126327	7.25719	2.27096	0	0.360328	3.57129	1.27325	0.0724747	0.174654	0.885714
COV-022	BCDT	Visit3	0	1.79008	0	0	3.14789	0.145971	0.0891119	7.21626	2.17785	0	0.241937	3.60085	1.20232	0.063225	0.166643	0.764066
CoV-022	BCDT	Booster 1	0	0	0.236317	0	0	0.154739	0	6.94577	3.25993	0	0.224457	2.35775	1.33975	0.130401	0.127092	0.91212
CoV-022	BCDT	Booster 2	0	0	0.262997	0.190569	0	0	0	4.6888	1.29823	0	0	2.17704	0.807986	0.0404539	0	0.622559
COV-023	BCDT	Base	0	0	0	0.365544	0	0	0	7.22688	2.7869	0	0.300107	0	1.30909	0.142064	0.131384	0.752346
COV-023	BCDT	Visit1	0	1.45992	0	0	0	0.168529	0	7.25131	2.89192	0	0.230012	0	0.861717	0.0625885	0.098473	0.83214
COV-024	BCDT	Base	0	0	0	0	0	0.171499	0	6.41179	1.11708	2.64862	0.214492	1.729	0.82221	0	0	0.619418
COV-024	BCDT	Visit1	0	3.24891	0	0	0	0.151602	0	6.06187	1.69975	0	0	1.52079	0.663049	0.070413	0	0.580635
COV-024	BCDT	Visit2	0	3.16826	0	0	0	0.130609	0.0793457	6.09011	1.92505	1.23089	0.268713	2.4525	0.680865	0.0709254	0	0.559753
COV-024	Ctrl	Booster 2	0	0	0	0	0	0.192462	0	6.37867	1.77814	0	0.244781	2.77537	0.903011	0.036669	0	1.02189
COV-024	Ctrl	Booster 2	0	0	0	0	0	0.253446	0.169657	7.11769	1.974	0	0	2.75043	1.33995	0.103233	0	0.69724
COV-025	BCDT	Base	0	0	0	0	0	0	0	6.7807	2.39265	0	0	3.62507	1.07597	0.0892382	0	0.734635
COV-025	BCDT	Visit1	0	0	0	0	0	0.233567	0.0950368	6.8891	2.04425	0	0	3.22884	1.29902	0.0994752	0	0.603588
COV-025	BCDT	Visit2	0	0	0	0	0	0.180933	0	7.2368	2.20252	0	0	3.48489	1.25969	0.089219	0	0.714341
COV-025	BCDT	Visit3	0	0	0	0	0	0.187152	0.164945	7.20194	2.31351	0	0	2.45738	1.2463	0.0927774	0	0.743738
CoV-025	BCDT	Booster 1	0	0	0	0	0	0.168227	0.109834	7.22686	2.66598	0	0.261781	3.00479	1.35021	0.102485	0	0.584328
COV-026	Ctrl	Base	0	0	0	0.192985	0	0	0	7.20467	3.11951	0	0.233479	0	0.984897	0.0694822	0.0890101	0.784278
COV-026	Ctrl	Visit1	0.533401	0	0	0.108186	0	0.193729	0.0681941	5.58475	1.3066	3.05715	0.315853	0	0.544951	0.0546633	0.140626	0.741435
COV-026	Ctrl	Visit2	0.622834	0	0	0.116625	4.41649	0.200728	0.132757	6.44423	1.25608	2.47219	0.317846	1.38125	0.776811	0.0671507	0.0817971	0.676509
COV-026	Ctrl	Visit3	0	0	0	0	0	0.188958	0.0728081	6.39265	1.02551	2.54882	0.22229	0	0.732239	0.0463367	0.0725204	0.608252
COV-027	BCDT	Base	0	0	0	0	0	0	0.122197	6.32242	2.02543	1.78348	0.347411	3.92535	0.81508	0.0350994	0	0.970777
COV-027	BCDT	Visit1	0	0	0	0	0	0	0	3.4901	1.76904	0	0	0	0.872043	0.0738614	0	0.933736
COV-027	BCDT	Visit2	0	0	0	0	6.74623	0.131306	0.148281	3.44692	2.28124	1.18072	0	3.3346	1.10244	0.0700633	0.09922	0.976202
COV-027	BCDT	Visit3	0	0	0	0	0	0	0	3.2545	2.11903	0	0.150822	3.43129	1.07865	0.0415279	0.0719211	0.935055
COV-027	BCDT	Booster 1	0	0	0	0	0	0.134365	0.162371	7.24492	3.4577	0	0.218137	2.31972	0.841674	0.0752429	0.0832592	1.00807
COV-027	BCDT	Booster 2	0	0	0	0	0	0.232441	0.138164	7.22484	2.55788	2.57299	0.239359	2.23444	1.34598	0.0614061	0.104061	1.0104
COV-027	BCDT	Booster 3	0	0	0	0	0	0	0	7.35286	2.65402	0	0.744715	3.6721	2.55556	0.110528	0.171992	2.38048
COV-028	BCDT	Base	0	0	0	0.215632	0	0.178302	0	6.19303	1.24723	0	0	1.78975	0.992887	0.0568969	0.0904295	0.574052
COV-028	BCDT	Visit1	0	0	0	0	0	0.166426	0	5.80538	2.30885	0	0	0.978637	0.891966	0.0572997	0.0898676	0.591162
COV-028	BCDT	Visit2	0	0	0	0.116403	0	0.170821	0	6.10165	2.23038	1.17057	0.234206	1.99212	0.677972	0.0444303	0.0753134	0.595464
COV-028	BCDT	Visit3	0	0	0	0	0	0	0	6.46406	2.0177	0	0.179404	2.01704	0.970049	0.0505189	0	0.647656
CoV-028	BCDT	Booster 1	0	2.48087	0	0	4.9713	0.170747	0	6.98502	1.63398	0	0	3.83423	0.560177	0.0575541	0	0.93676
CoV-028	BCDT	Booster 2	0	0	0	0.179546	0	0.239603	0	7.22686	2.33366	0	0	4.18232	0.977929	0.0972463	0.090197	0.827378
COV-031	Ctrl	Base	0	0	0.367383	0	0	0.202162	0	7.24663	2.43203	0	0	2.24363	0.62939	0.075954	0	0.854208
COV-031	Ctrl	Visit1	0	0	0	0	0	0.0918314	0	7.03053	0.870374	2.08523	0	3.88784	0.741002	0.062147	0	0.758519
COV-031	Ctrl	Visit2	0	1.54974	0	0	0	0.162144	0	7.12561	0	0	0	2.64215	0.738176	0.0471004	0	0.616492
COV-032	BCDT	Base	0	1.79214	0	0	0	0.121049	0	6.52585	2.28776	0	0	2.63009	0.988548	0.0882089	0.0600862	0.595336
COV-032	BCDT	Visit1	1.18081	1.45927	0.555258	0	6.22004	0.252617	0.219877	6.2237	1.17731	2.89564	0.317795	2.59263	0.722783	0.0808165	0.132925	0.750431
COV-032	BCDT	Visit2	0.880753	2.69295	0.537119	0	4.91615	0.281321	0.199605	6.53065	1.36942	3.04022	0.322655	2.54534	0.700767	0.098012	0.121365	0.808253
CoV-032	BCDT	Booster 1	0	0	0	0	0	0.240345	0.132823	7.05442	2.28542	0	0	2.91328	1.33477	0.0994733	0	0.66667
CoV-032	BCDT	Booster 2	0	5.16876	0	0	0	0.427708	0.371896	12.6918	4.04263	0	0.565582	4.87586	2.58999	0.138487	0.336007	2.45165
COV-033	BCDT	Base	0	2.98351	0	0	0	0.154486	0	6.02162	1.86845	0	0.178191	2.15636	0.715571	0.0741978	0	0.667008
COV-033	BCDT	Visit1	0	0	0	0	0	0	0.0862135	6.68263	1.48774	0	0	0	0.65561	0.0686593	0.0902279	0.635959
COV-033	BCDT	Visit2	0	0	0	0	0	0.188192	0	6.58712	1.70472	0	0	1.31647	0.961091	0.0707878	0.081711	0.696769
COV-033	BCDT	Visit3	0	0	0	0	0	0.127807	0	5.87826	1.35931	0	0.176993	0	0.734513	0.0622188	0	0.579289
CoV-033	BCDT	Booster 2	0	0	0	0	0	0	0	6.9203	2.50554	3.12976	0.172366	2.36889	1.22079	0.0457995	0	0.922012
COV-034	Ctrl	Visit1	0	2.62173	0.46946	0.0957096	5.30806	0.319038	0.211195	6.10494	1.78171	2.89857	0.281274	2.27916	1.08395	0.0944476	0.1956	0.759689
COV-034	Ctrl	Visit2	0	0	0	0	0	0.135349	0.116657	7.04817	1.46602	1.71099	0	2.40383	1.18351	0.0454888	0.140455	0.86413
COV-034	Ctrl	Visit3	0	0	0	0	0	0.144485	0.108176	6.74667	1.40364	0	0	1.48852	1.12612	0.043102	0.125721	0.744929
COV-035	BCDT	Base	0	0	0	0	5.60649	0	0.168131	3.84768	2.07169	0	0.178439	3.26119	1.04968	0.0557517	0.117564	0.964048
COV-035	BCDT	Visit1	0	0	0	0	0	0.184563	0	5.47681	2.19167	0	0.202031	2.19849	0.424366	0.0453927	0	0.959869
COV-035	BCDT	Visit2	0	0	0	0	0	0.205507	0.14092	6.6627	2.74508	2.40391	0.208761	2.14994	1.23188	0.0718179	0.122853	0.920089
COV-035	BCDT	Visit3	0	0	0	0	0	0.224945	0	7.00673	3.37612	0	0.268691	1.74961	1.32149	0.0970035	0.139048	0.967394
COV-035	BCDT	Booster 1	0	0	0	0.201145	2.20326	0.250807	0	7.26655	4.89559	0	0.250261	3.09153	1.36074	0.0930212	0.120996	1.02664
COV-035	BCDT	Booster 2	0	0	0	0	0	0.195825	0	7.22686	2.57478	0	0.317887	2.06023	1.36035	0.10881	0	0.853092
COV-036	Ctrl	Base	0	0	0	0	0	0	0	5.96024	1.92178	0	0.246051	0	0.633817	0	0.0897933	1.05162
COV-036	Ctrl	Visit1	0	0	0	0	0	0.275566	0	7.10938	1.97009	0	0.12817	3.25398	1.19629	0.0637737	0.101459	0.953095
COV-036	Ctrl	Visit2	0	1.9009	0	0	0	0.175392	0.167514	7.25253	1.42281	0	0	3.27818	1.34744	0.062403	0.0877725	0.914024
COV-036	Ctrl	Visit3	0	0	0	0	0	0.182369	0.125807	7.25253	1.23552	0	0	2.73035	1.35386	0.0515245	0	0.8504
COV-037	Ctrl	Base	0	0.98337	0	0	2.19274	0	0.125158	7.0749	1.75021	0	0.189357	2.54527	0.718396	0.0593963	0.0780537	0.886591
COV-037	Ctrl	Visit1	0.740932	0	0.473926	0.13006	4.68459	0.260497	0.166852	6.67955	1.41424	2.26339	0.257266	2.32883	0.851915	0.0992408	0.198508	0.945975
COV-037	Ctrl	Visit2	0.552118	0	0.483787	0.339903	4.60836	0.233128	0.170271	6.29718	1.68964	2.73807	0.294052	1.8698	0.956802	0.14866	0.157732	1.01267
COV-037	Ctrl	Visit3	0.776531	2.17352	0.489075	0.250797	4.2364	0.282726	0.203396	5.93166	1.58857	3.55846	0.337371	2.64632	1.10895	0.0933615	0.1441	0.863008
COV-037	Ctrl	Booster 1	0	0	0	0.0579259	0	0.208624	0	6.90355	2.80292	1.8237	0.181352	3.82619	0.844453	0.112242	0.10013	0.929625
COV-037	Ctrl	Booster 2	0	0	0	0	0	0	0.135747	7.20453	2.54822	0	0	3.15574	1.11697	0.0820574	0	0.54149
COV-038	Ctrl	Visit1	0	0	0	0	0	0.187626	0	7.15162	2.49275	0	0	2.69627	1.29563	0.0801658	0	0.706576
COV-038	Ctrl	Visit2	0	1.81528	0	0	0	0.193295	0	6.3839	1.89382	1.71239	0	3.60182	0.957659	0	0	0.605934
COV-038	Ctrl	Visit3	0	2.50001	0	0.102223	0	0.118758	0.0795072	6.19379	1.4965	0	0	2.38935	0.872553	0	0	0.610238
CoV-039	BCDT	Booster 2	0	0	0	0.422028	0	0.157579	0.126331	6.93397	1.87473	0	0	2.84133	1.33711	0.0658565	0.0828341	1.12866
CoV-039	BCDT	Booster 2	0	0	0	0	0	0	0.16482	7.24602	2.84512	0	0.192593	2.55523	1.2779	0.123846	0	0.967353
CoV-039	BCDT	Booster 3	0	0	0	0	0	0	0	10.1503	4.12012	0	0	6.1627	2.66214	0	0.206306	2.63078
COV-040	Ctrl	Base	0	0	0	0	0	0.168647	0	7.24474	1.86672	0	0.179343	2.96287	1.24438	0.054844	0.151588	1.02006
COV-040	Ctrl	Visit1	0	0	0	0	0	0.168351	0	6.0924	2.09193	0	0	0	0.657232	0	0	1.09744
COV-040	Ctrl	Visit2	0	0	0	0	0	0.229196	0	5.89638	2.01078	0	0.242643	2.02272	0.676318	0	0	1.09141
COV-040	Ctrl	Visit3	0	0	0	0	0	0.216451	0	6.01119	1.91681	0	0	1.79778	0.628421	0	0.0455703	1.04024
COV-041	Ctrl	Base	0	0	0	0	0	0.160274	0	7.25253	1.44972	0	0	2.45743	1.34492	0.0575121	0	0.81283
COV-042	BCDT	Base	0	0	0	0.344165	0	0.187288	0	5.74258	3.02088	3.90911	0	4.05582	1.11643	0	0.0779298	0.965249
COV-042	BCDT	Visit1	0	0	0	0.147626	0	0.244364	0.121763	6.95109	1.97223	0	0	0	1.28597	0.0876739	0	0.876888
COV-042	BCDT	Visit2	0	0	0	0.181293	0	0.234095	0.143343	7.16091	1.90951	0	0	0	1.35422	0.0853146	0.0699235	0.895019
COV-042	BCDT	Visit3	0	0	0.300173	0.213681	0	0.224347	0.123155	7.25253	2.11761	0	0	1.2216	1.28713	0.0994916	0.114564	0.964704
CoV-042	BCDT	Booster 1	0	0	0	0	0	0.133595	0	6.06841	1.3083	0	0	2.62062	0.786216	0	0	0.899513
CoV-042	BCDT	Booster 2	0	0	0	0	0	0.134751	0.109629	7.24648	1.79637	0	0	3.07614	1.15555	0.0606222	0.0840512	0.907197
COV-043	BCDT	Base	0	3.23821	0	0	0	0	0	6.87541	0	0	0	2.586	0.74193	0	0	0.774763
COV-043	BCDT	Visit1	0	0	0	0	0	0.128036	0	6.90944	3.57137	0	0	2.76504	1.06073	0.044161	0	0.870328
COV-043	BCDT	Visit2	0	0	0	0	0	0.17291	0	7.03608	3.36654	0	0	1.65125	1.04981	0.0578363	0	0.891154
COV-043	BCDT	Visit3	0	0	0	0.234125	0	0.283711	0	7.07337	4.06896	0	0	2.75745	1.2896	0.046565	0.144128	0.864287
CoV-043	BCDT	Booster 3	0	0	0	0	0	0.444648	0	12.4761	4.95819	0	0.643481	6.14152	2.6738	0	0.315047	2.70753
COV-044	Ctrl	Base	0	0	0	0.437221	0	0	0	6.87262	2.29718	0	0	2.59516	1.29918	0.143232	0.0825505	0.756102
COV-044	Ctrl	Visit1	0	0	0	0	0	0.171576	0	7.20717	2.38458	0	0	2.01109	1.25645	0	0.0777198	0.787521
COV-044	Ctrl	Visit2	0	0	0	0	0	0.18648	0.114756	7.19476	2.0346	0	0	3.35631	1.32755	0	0.0872386	0.777966
COV-044	Ctrl	Visit3	0	0	0	0.103473	0	0	0	6.97787	2.28596	0	0	3.68859	1.20522	0	0	0.809798
COV-046	Ctrl	Visit1	0	0	0	0	0	0.205418	0	6.67634	3.76854	0	0.171337	2.52509	1.32071	0.104031	0	1.29535
COV-046	Ctrl	Visit2	0	0	0	0	0	0	0	7.13484	2.96004	0	0	1.98181	0.786643	0	0	0.565704
COV-046	Ctrl	Visit3	0	0	0	0	0	0.162397	0	7.21351	2.60067	0	0.177226	0	0.658491	0	0	0.572728
COV-047	Ctrl	Visit1	0	0	0	0.34026	0	0.183525	0	7.24486	2.22667	0	0	3.49059	1.27839	0.034706	0.0741013	0.807715
COV-047	Ctrl	Visit2	0	0	0	0	0	0	0	6.56928	1.83476	0	0	0	0.925845	0	0.0820307	0.908513
COV-047	Ctrl	Visit3	0	0	0	0	0	0.178173	0	6.27488	1.69699	1.78194	0	2.58226	1.19224	0	0	0.857532
COV-049	BCDT	Base	0	2.77738	0	0	0	0.182804	0.120497	5.92368	1.50082	0	0	2.53917	0.809829	0	0	0.586919
COV-049	BCDT	Visit1	0	0	0	0	0	0.132894	0	6.96778	2.29324	0	0	0	0.635069	0.0675385	0	0.783822
COV-049	BCDT	Visit2	0	1.40936	0	0.117215	0	0.226505	0	7.21535	2.43898	1.27125	0	2.83199	0.830783	0.0704521	0	0.797674
COV-049	BCDT	Visit3	0	0	0	0	0	0.222053	0	6.99887	2.33664	0	0	2.8842	0.783621	0.0801106	0	0.756786
CoV-049	BCDT	Booster 1	0	0	0	0	5.38101	0.159483	0.161144	7.24911	2.35677	1.50697	0	0	0.840214	0.073111	0.129159	1.16716
CoV-049	BCDT	Booster 2	0	0	0	0.136208	0	0.224607	0.119479	7.22686	1.60682	0	0.198636	0	1.28303	0.109497	0.0790852	1.03941
CoV-049	BCDT	Booster 3	0	0	0	0	0	0	0	11.5445	5.8322	0	0	0	1.50972	0.113589	0	2.08568
COV-050	Ctrl	Base	0	0	0	0	3.32332	0.155389	0.0978977	6.3619	2.41116	0	0.195638	2.80738	1.00204	0.0700956	0.123792	0.854836
COV-050	Ctrl	Visit1	0	0	0	0	0	0	0.088383	7.25094	0	0	0	2.98126	0.76026	0.0659733	0.13291	0.782677
COV-050	Ctrl	Visit2	0	0	0	0	2.52061	0.128507	0.113505	7.25956	0	0	0	2.97958	0.639838	0.0850232	0.147811	0.80031
COV-050	Ctrl	Visit3	0	0	0	0	0	0.14499	0.134343	7.24098	0	0	0	3.12694	0.706514	0.0720655	0.138253	0.846283
COV-051	Ctrl	Base	0	0	0	0.363008	2.55736	0.19515	0	7.0277	1.49832	0	0	3.21322	1.35326	0.100269	0	0.813618
COV-051	Ctrl	Visit1	0	2.46758	0	0	4.0534	0.202521	0.134904	7.26446	2.30754	2.5617	0.286949	3.97026	1.19558	0.096511	0.148037	0.976862
COV-051	Ctrl	Visit2	0	2.64738	0	0	0	0.18177	0.121439	7.07296	2.26799	0	0.164325	3.95775	1.07555	0.0818463	0.139943	0.974855
COV-052	BCDT	Base	0	0	0	0	4.36291	0	0.0939343	6.81082	2.25583	2.34387	0	3.72321	1.08382	0.0999847	0.102979	0.924829
COV-052	BCDT	Visit1	0	0	0	0	0	0.284622	0.10818	7.07175	1.3899	0	0	3.75998	1.3575	0.060098	0	0.801914
COV-052	BCDT	Visit2	0	0	0	0.307843	0	0.248069	0	6.88118	1.48742	0	0.255692	3.66928	1.35532	0.0440412	0	0.897542
COV-052	BCDT	Visit3	0	0	0	0	3.54899	0.132267	0.0767147	7.08563	1.71491	0	0.21498	3.34211	1.27992	0.0522835	0.0653678	0.862288
CoV-052	BCDT	Booster 1	0	0	0	0.132771	0	0.24275	0.0982	7.12976	3.3169	0	0	2.01382	0.797886	0.0625862	0	0.950208
CoV-052	BCDT	Booster 2	0	2.26576	0.147148	0.0854211	0	0.265049	0	7.14774	3.91384	5.09746	0.162486	3.20966	1.36074	0.0616301	0.129233	0.963472
CoV-052	BCDT	Booster 3	0	0	0	0	0	0	0	9.92331	0	0	0.983813	5.5497	2.6691	0	0	2.20422
COV-053	BCDT	Base	0.72255	0	0	0.115854	4.19583	0.237819	0.161715	6.48841	1.47583	2.13669	0.241753	1.68672	0.808247	0.0798092	0.129832	0.931554
COV-053	BCDT	Visit1	0	0	0	0	3.10904	0.216064	0.140725	6.58084	2.6195	2.70521	0	3.69265	1.20245	0.0887268	0.119771	0.926403
COV-053	BCDT	Visit2	0	0	0	0	0	0.224727	0.130766	6.89126	2.37362	0	0	3.86915	1.24489	0.0945532	0.1105	0.8307
COV-053	BCDT	Visit3	0	0	0	0	0	0.19474	0.061004	7.01611	2.4511	0	0	3.65938	0.927921	0.080275	0.137982	0.877363
CoV-053	BCDT	Booster 1	0	1.89759	0	0	3.95774	0.187561	0.122183	7.08378	2.46143	2.32122	0.305924	3.8979	1.14181	0.0868441	0.12292	0.885267
CoV-053	BCDT	Booster 2	0	0	0	0.132243	0	0.198371	0	7.21487	2.5108	2.73494	0.369345	3.0389	1.36035	0.0976537	0.117409	0.763874
CoV-053	BCDT	Booster 3	0	0	0	0	0	0	0.250277	11.8512	5.29536	0	0.82929	5.79744	2.66179	0.111195	0	2.67739
COV-054	BCDT	Base	0	2.46171	0	0	0	0.131762	0.100835	6.32122	2.08808	0	0	3.18529	0.884007	0.0708296	0.104885	0.869844
COV-054	BCDT	Visit1	0	1.66358	0	0	0	0.129256	0.0896312	6.67476	2.54143	0	0	2.98825	1.32459	0.10221	0.103465	0.619677
COV-054	BCDT	Visit2	0	2.32609	0	0.240372	0	0.138062	0.10592	6.54302	2.60947	0	0.196035	2.5082	1.34558	0.104124	0.124546	0.59642
CoV-054	BCDT	Booster 1	0	1.4419	0	0.0925716	3.97148	0.230882	0.140912	6.78605	2.8353	1.56576	0	0	0.207381	0	0.0588298	0.514568
CoV-054	BCDT	Booster 2	0	0	0.279547	0	0	0.23127	0	5.6302	4.34364	0	0.228433	3.48588	0.84023	0.102315	0	1.01945
COV-056	Ctrl	Visit1	0	0	0	0.613593	0	0	0.155832	6.79074	2.36346	0	0	2.22028	1.35946	0.0914683	0.226569	1.40556
COV-056	Ctrl	Visit2	0	0	0	0	0	0.203034	0.0753806	6.9895	1.74444	0	0	2.65922	0	0.0583546	0	1.19544
COV-056	Ctrl	Visit3	0	0	0	0	0	0.264171	0	6.15147	1.45445	0	0.233455	0	0	0.057342	0	1.1902
COV-057 (MS1208)	BCDT	Visit1	0	0	0	0	0	0.223178	0	6.2178	4.97408	0	0.219113	2.76359	1.2833	0.088104	0	1.30927
COV-058	Ctrl	Base	0	0	0	0.315077	0	0.0936801	0.106956	6.82974	2.31568	0	0	3.84197	1.08192	0.0607703	0.160781	0.889118
COV-058	Ctrl	Visit1	0	0	0	0	0	0.240998	0.116144	7.00504	3.58842	1.79662	0.272772	0	1.25286	0.119289	0	1.35
COV-058	Ctrl	Visit2	0	2.47694	0	0	0	0.309833	0	7.2056	3.49888	0	0.159444	2.79755	1.3496	0.136371	0	1.47402
COV-059	BCDT	Base	0	4.02645	0	0	0	0.226685	0.115425	7.22265	3.76402	0	0	3.79749	1.16203	0.130467	0	1.4262
COV-059	BCDT	Visit1	0	0	0	0	0	0.314176	0.140934	7.25302	2.61306	0	0.283713	2.75708	1.35946	0.0654593	0	1.60643
COV-059	BCDT	Visit2	0	0	0	0	0	0.237279	0.116171	6.72083	2.08589	1.08787	0.29066	2.63416	1.28929	0.053612	0.081322	1.47416
COV-059	BCDT	Visit3	0	0	0	0	0	0.244337	0.177358	7.20738	2.3775	0	0.181298	3.13372	1.35946	0.0618807	0.10901	1.62171
COV-059	BCDT	Booster 1	0	0	0	0	0	0.186278	0	6.5519	1.54581	0	0.179325	0	1.15677	0.0521804	0	0.938363
COV-059	BCDT	Booster 2	0	2.29464	0	0.127354	0	0.249399	0.158037	6.76031	2.80525	2.14481	0	2.33088	0.206931	0	0	0.529773
COV-059	BCDT	Booster 3	0	0	0	0	0	0.788691	0	10.725	4.50924	0	0.675137	7.43055	2.66954	0	0	2.77286
COV-060	BCDT	Base	0	0	0	0	0	0.131064	0	7.19153	2.73074	0	0.148377	2.73126	0.735318	0	0	0.724921
COV-060	BCDT	Visit1	0	0	0	0	0	0.142965	0.0837678	7.25302	2.90453	1.90155	0.318069	2.83179	0.889975	0.151965	0	1.4137
COV-060	BCDT	Visit2	0.498309	0	0	0.128414	0	0.138116	0.13216	7.23989	3.36531	0	0.240633	2.34122	1.12363	0.15657	0.0780332	1.38432
COV-060	BCDT	Visit3	0	0	0	0	0	0.185905	0.127787	7.19237	3.16096	3.20205	0.264188	1.95786	0.969048	0.178648	0	1.48995
COV-061	BCDT	Base	0	0	0	0	0	0.24515	0.172727	7.25302	2.19965	0	0.207107	3.09874	1.35867	0.0633014	0.103432	1.40522
COV-061	BCDT	Visit1	0	0	0	0.21477	0	0.200989	0	7.22409	0.829095	2.01986	0.287421	3.86459	1.33749	0.12851	0.113603	1.34465
COV-061	BCDT	Visit2	0	0	0	0	0	0.23459	0	7.11297	0.701836	3.04466	0	3.92454	1.22156	0.0617178	0	1.41754
COV-061	BCDT	Visit3	0	0	0	0	0	0.110059	0	6.95528	1.14739	2.3467	0	2.88424	0.778228	0.0632435	0	1.33058
COV-062	BCDT	Base	0	0	0	0	0	0.189393	0.0679485	6.34662	1.52435	0	0.242592	2.37285	1.30903	0	0.130002	0.791853
COV-063	BCDT	Base	0	0	0	0.280749	0	0.156293	0.140626	7.15558	2.09058	0	0	4.58871	1.23656	0.0947406	0.191836	0.922959
COV-064	BCDT	Base	0	0	0	0	0	0.161448	0.139536	7.25302	3.12402	2.44311	0.304794	2.49985	1.02167	0.172552	0.0780784	1.37977
COV-064	BCDT	Visit1	0.701859	3.9569	0	0	5.18432	0.268551	0.18323	7.06877	1.42453	4.27342	0.247801	4.14648	0.859745	0.0888345	0.123536	1.24017
COV-064	BCDT	Visit2	0	3.88792	0	0.209608	0	0.251624	0.147305	6.81677	1.45609	3.68906	0.317533	3.75075	0.942136	0.0796733	0.136157	1.21003
COV-065	BCDT	Base	0	0	0	0	0	0.187731	0	7.04103	0	2.88793	0	2.08455	0.73085	0.068286	0	1.46133
COV-065	BCDT	Visit1	0	0	0	0.331483	0	0.300457	0.130397	7.23088	4.3696	0	0.248194	3.34668	1.35946	0.085671	0	1.46595
COV-065	BCDT	Visit2	0	0	0	0	0	0.108206	0.0967088	7.24107	4.44666	0	0.294511	2.32878	1.14043	0.114482	0.0672294	1.4712
COV-065	BCDT	Visit3	0	0	0	0	0	0.198507	0.138454	7.13437	4.15118	1.66109	0.17842	2.66946	1.30495	0.127856	0	1.41053
COV-066	Ctrl	Visit1	0	0	0	0	0	0.169788	0	7.24127	2.33311	0	0.16905	3.75496	1.28392	0.12038	0	1.24938
COV-067	BCDT	Base	0	3.14233	0.402015	0	0	0.239569	0.146508	6.87712	1.25168	3.57642	0.327018	3.68678	0.781304	0.104298	0.107314	1.31121
COV-067	BCDT	Visit1	0	0	0	0	0	0.153832	0	6.68435	4.60919	0	0.250605	2.99166	0.827289	0.0745238	0	1.38079
COV-067	BCDT	Visit2	0	0	0	0	0	0.15701	0.0688049	7.21485	4.54033	0	0.277761	2.73026	1.10682	0.114971	0.0783947	1.49365
COV-067	BCDT	Visit3	0	0	0	0	0	0.158598	0.132052	7.20111	4.42368	1.95453	0.25494	2.82438	1.10844	0.103624	0	1.34213
CoV-067	BCDT	Booster 2	0	0	0	0	0	0.179064	0	7.24212	2.95762	0	0	2.60215	1.32779	0.0588136	0	1.04115
CoV-067	BCDT	Booster 1	0	0	0	0	0	0.162807	0	6.7498	3.55805	0	0.235744	2.90879	0.846122	0.0568074	0	1.04612
CoV-067	BCDT	Booster 3	0	0	0	0.420435	0	0	0	9.11377	9.21817	0	0.451401	7.78711	2.6259	0	0	2.44154
COV-068	BCDT	Base	0	0	0	0.388456	0	0.211555	0	5.73864	0	0	0.261602	2.85554	1.24088	0.109139	0	1.55385
COV-068	BCDT	Visit1	0	0	0.691637	0.161073	0	0.350161	0.201799	6.6687	2.98216	1.98151	0	1.15982	1.28715	0.0555112	0.0641509	1.75922
COV-068	BCDT	Visit2	0	0	0.704889	0.503381	0	0.39228	0.208561	6.96846	3.44057	1.6999	0.415913	0	1.3426	0.117063	0.151029	1.91481
COV-068	BCDT	Visit3	0	0	0.63783	0.0885798	2.81993	0.304246	0.18821	7.14776	3.28836	1.33113	0.255754	2.23791	1.10715	0.0584051	0.139487	1.86807
COV-069	BCDT	Base	0	0	0	0	0	0.22506	0.133092	6.97853	1.88882	0	0	2.51012	0	0.0554481	0.0614291	1.14695
COV-069	BCDT	Visit1	0	3.36427	0.656759	0	0	0.469174	0.224964	6.83784	3.59611	2.21033	0.308191	4.01582	1.20299	0	0.134645	1.2081
COV-069	BCDT	Visit2	0	3.41527	0.713141	0	0	0.430707	0.25074	7.15263	2.832	2.53631	0.264588	4.09556	1.10087	0.0376659	0.142488	1.32795
CoV-069	BCDT	Booster 1	0	0	0	0.107834	3.1077	0.222385	0.139625	6.84373	2.66119	0	0.183347	2.36613	0.211321	0	0	0.57814
CoV-069	BCDT	Booster 2	0	2.01466	0	0	0	0.239575	0.109394	6.79458	2.39543	1.97138	0	2.34065	0.161271	0.0368628	0	0.477137
CoV-069	BCDT	Booster 3	0	3.95621	0	0	0	0.48013	0.318422	9.98242	6.34705	0	0.414913	5.59369	2.66954	0	0.19475	1.92221
COV-070	BCDT	Base	0	0	0.61259	0.315835	0	0.319148	0.204966	6.91821	3.65142	1.32447	0.344575	1.76262	1.35079	0.0676228	0.132765	1.86138
COV-070	BCDT	Visit1	0	0	0	0	0	0	0	7.09352	1.5686	0	0	3.50018	1.00597	0.0661872	0.0961133	1.662
COV-070	BCDT	Visit2	0	0	0	0	0	0.166229	0	7.12322	2.02178	0	0.277459	2.57537	0.952344	0.0430121	0.0786261	1.36116
COV-070	BCDT	Visit3	0	0	0	0	0	0.173007	0	7.10804	1.24343	1.52075	0.21851	2.72798	1.01231	0	0.0773258	1.40212
CoV-070	BCDT	Booster 1	0	0	0	0	0	0.141853	0	6.68414	3.47951	0	0.107517	2.29142	0.704729	0.067493	0	0.922149
CoV-070	BCDT	Booster 2	0	0	0	0	3.8522	0.225679	0.169781	6.83005	2.49452	0	0	2.35415	0.122013	0	0	0.413824
CoV-070	BCDT	Booster 3	0	0	0	0	0	0	0	9.47912	4.52453	0	0	0	2.66885	0	0.211195	2.50845
COV-072	BCDT	Base	0	0	0	0	0	0.116621	0	6.79803	2.22488	2.39394	0	3.11539	1.00818	0.0920159	0.0873501	1.278
COV-072	BCDT	Visit1	0	0	0	0	0	0.154902	0	6.8908	1.88706	0	0.1914	1.88986	1.01847	0.0943724	0	1.28169
COV-072	BCDT	Visit2	0	0	0	0	0	0	0	6.90034	1.74345	0	0	1.82665	1.05595	0.0854203	0	1.43795
COV-072	BCDT	Visit3	0	0	0	0	0	0	0	6.68373	1.81038	0	0.138042	2.35603	0.987185	0.0854357	0	1.2547
COV-072	BCDT	Booster 2	0	0	0	0	4.07304	0	0	7.15536	3.9256	0	0.288968	2.55681	1.3034	0.127607	0.0986138	0.943811
COV-072	BCDT	Booster 3	0	0	0	0	0	0	0	8.66982	4.15036	0	0.819164	0	2.6315	0.111934	0	2.67583
COV-073	Ctrl	Visit1	0	0	0	0	0	0	0	6.85978	1.85881	1.53228	0	2.12324	0.868719	0.100667	0	1.53138
COV-073	Ctrl	Visit2	0	1.5646	0	0.194072	0	0.171661	0.194728	7.17833	2.9281	0	0.207324	2.53074	0.655815	0.0654759	0.102224	1.14893
CoV-073	BCDT	Visit3	0	0	0	0	0	0.139628	0	7.22698	2.08575	0	0.19005	1.75551	0.82936	0	0	1.01507
COV-074	BCDT	Base	0	0	0	0	3.60715	0.119254	0.107025	7.23304	4.01664	0	0.273953	2.05624	1.25744	0.0869322	0.126884	0.829212
COV-074	BCDT	Visit1	0	0	0	0	0	0.132409	0	7.21219	1.96061	0	0.274372	2.60151	0.741408	0	0.093541	0.841091
COV-075	BCDT	Base	0	0	0	0	0	0.139394	0	7.00734	1.04898	0	0.253415	2.36604	1.00682	0	0	1.06056
COV-075	BCDT	Visit1	0.615216	2.87878	0.566765	0.111495	4.80034	0.188375	0.152639	5.06518	1.36258	2.93511	0.321165	2.13496	0.409725	0.0609913	0.106708	0.546375
COV-075	BCDT	Visit3	1.07568	2.35601	0.551489	0.139262	6.33856	0.250487	0.142672	5.32024	1.42874	3.40034	0.337263	2.23569	0.517133	0.0734942	0.109186	0.544859
CoV-075	BCDT	Booster 1	0	0	0	0	3.32371	0.158487	0.0781664	7.14456	1.89279	0	0.171381	0	0.350576	0.0436412	0.118305	0.954055
COV-076	Ctrl	Visit1	0	0	0	0	2.84731	0	0.147444	7.12881	1.53649	1.47648	0.219371	2.64086	0.421512	0.0757248	0.122277	1.24916
COV-076	Ctrl	Visit2	0	0	0.352984	0.438763	2.02402	0.194299	0.0995311	6.64948	1.21672	1.38031	0.261924	2.18726	1.13018	0.139445	0.180481	0.993183
COV-076	Ctrl	Visit3	0	0	0.396186	0.166176	0	0.226099	0.185275	6.90643	1.11664	1.70646	0.247412	1.4841	1.10826	0.0678988	0.0880454	1.09717
COV-078	BCDT	Base	0.625517	2.58563	0.448035	0.138961	4.45739	0.205942	0.126788	4.61675	1.41563	3.3514	0.314114	2.36411	0.414574	0.0550709	0.101012	0.451511
COV-078	BCDT	Visit1	0	0	0	0	0	0.120022	0	7.25814	2.76143	2.22962	0.250362	3.9786	1.34755	0.0829858	0.0710797	1.44113
COV-078	BCDT	Visit2	0	0	0	0.0966296	0	0.12144	0	7.18313	2.82796	1.96898	0.215878	3.70059	1.35451	0.0644651	0.109708	1.28857
COV-078	BCDT	Visit3	0	0	0	0	0	0	0	7.24282	2.86669	1.44763	0	3.79115	1.33858	0.0581277	0.0726589	1.33767
COV-078	BCDT	Booster 1	0.788757	2.00109	0	0	0	0.182139	0	6.7392	2.92794	1.67395	0.22545	1.88993	0.829637	0.0680405	0.104313	0.972258
COV-078	BCDT	Booster 2	0	0	0	0	0	0.181677	0.132713	6.8389	2.5887	0	0	2.14673	0	0	0	0.384639
COV-081	BCDT	Base	0	0	0	0	0	0.24283	0	7.08208	1.85197	0	0.195828	1.39211	1.26786	0.101984	0	1.25236
COV-081	BCDT	Visit1	0	0	0	0	6.02316	0.249388	0.116186	6.61757	4.05832	0	0.37736	2.77291	1.04498	0.0564915	0.144505	1.01757
COV-081	BCDT	Visit2	0	0	0	0	3.68764	0.20451	0.123251	6.67829	4.12932	0	0.362966	2.81641	1.05857	0.0587	0.142624	1.03895
COV-081	BCDT	Visit3	0	0	0	0.2019	0	0.318388	0	6.63078	4.36594	0	0.330272	2.67341	1.33175	0.049144	0.143474	1.07256
COV-081	BCDT	Booster 1	0	0	0	0	5.93422	0	0.148285	7.15777	2.24243	0	0	3.76466	1.35685	0.0437871	0.0763278	0.675454
COV-082	BCDT	Base	0	0	0	0	0	0.157631	0	7.23634	3.01834	2.4438	0.263806	3.19476	1.33733	0.0638865	0.0753675	1.26223
CoV-082	BCDT	Booster 1	0	1.47811	0	0	0	0.183126	0.2156	7.14048	3.00138	1.08888	0	2.9053	0.328695	0	0	0.644749
COV-083	Ctrl	Base	0	0	0	0	0	0.180481	0	7.23233	0	1.78257	0.162723	2.07866	1.11708	0.0930464	0.104052	1.1956
COV-084	Ctrl	Base	0	0	0	0	5.03342	0.243576	0.0824338	6.45293	4.05868	0	0.292409	2.42506	1.01943	0.056469	0.117151	0.941579
COV-084	Ctrl	Visit1	0.627247	2.63338	0.419218	0.124806	5.32556	0.240886	0.167755	6.28474	3.11131	0	0.271505	3.14248	0.641409	0.0716055	0.100635	0.911431
COV-084	Ctrl	Visit2	0	3.06676	0.490763	0	2.90411	0.249922	0.161054	6.57391	2.90376	0	0.291355	2.69091	0.673845	0.0789116	0.102738	0.840479
COV-084	Ctrl	Visit3	0	2.4169	0.459417	0.132228	6.17944	0.245908	0.155319	6.88051	2.92913	0	0.231956	2.95776	0.678662	0.0418503	0.135765	0.909101
CoV-084	Ctrl	Booster 1	0	0	0.511392	0.157153	2.87776	0.234145	0.143276	6.00923	1.65505	1.11491	0.237459	0	0.575132	0	0	0.422145
CoV-084	Ctrl	Booster 2	0	0	0	0	0	0	0	9.41463	5.3078	0	0	0	2.05416	0	0	1.9163
COV-086	BCDT	Base	0	0	0	0	0	0.14134	0	6.83995	2.16492	0	0.196672	2.01051	0.713267	0	0.0524781	0.951085
COV-086	BCDT	Visit2	0	0	0	0.320134	0	0.241822	0	6.23132	3.77857	0	0.281667	3.02916	1.35056	0.0527992	0.101319	0.846077
COV-086	BCDT	Visit3	0	0	0	0	0	0.203154	0.095161	6.94242	3.34467	0	0.24605	2.36997	1.21637	0.0516249	0.0925186	0.845267
CoV-087	Ctrl	Visit1	0	0	0	0	4.34619	0.148539	0.108811	7.24955	2.22792	0	0.220313	2.76047	1.29673	0	0.0572249	1.13498
CoV-087	Ctrl	Visit2	0.612608	0	0	0	3.42124	0.151782	0	0	0	5.93526	0.467563	2.46228	0	0	0	0.242361
CoV-087	BCDT	Visit3	0	0	0	0	0	0.238175	0	0	0	7.68034	0.473883	2.23349	0.066289	0	0	0
COV-088	Ctrl	Base	0	2.05512	0.40309	0.282308	4.84328	0.25006	0.119758	6.39428	3.07261	0	0.235509	2.28433	1.02988	0.0659686	0.197516	0.931174
COV-088	Ctrl	Visit1	0	2.97834	0.322747	0.141337	6.92361	0.163886	0.143812	5.01121	1.43413	0	0.24584	2.89765	0.780529	0	0	0.780055
COV-088	Ctrl	Visit2	0	2.6733	0.455634	0	6.246	0.177994	0.127962	4.94625	1.32683	0	0	2.78869	0.918027	0	0	0.717429
COV-088	Ctrl	Visit3	0	3.42087	0.377147	0.130097	6.02449	0.0963043	0.116585	5.20342	1.39592	0	0.239049	3.06117	0.677055	0	0.0922902	0.710732
COV-089	BCDT	Base	0	3.14071	0.246944	0.10071	6.15005	0.144205	0.139215	5.29164	1.41753	0	0.159264	3.36288	0.787794	0	0	0.757455
COV-092	BCDT	Base	0	0	0	0.438755	0	0	0	6.76232	1.68774	0	0.27561	2.42527	0.459955	0.0633877	0	0.971016
COV-092	BCDT	Visit2	0	0	0	0	0	0.211398	0.142218	7.21774	2.59655	0	0.285667	1.83314	1.30836	0	0.172411	0.869458
COV-092	BCDT	Visit3	0	1.70455	0	0	0	0.139445	0.121742	7.23379	2.7503	0	0.26966	2.31652	1.03681	0.0600842	0.15747	0.839649
COV-093	BCDT	Base	0	0	0	0	0	0.199784	0.104596	7.25554	2.87324	0	0	2.32106	1.32238	0.0672647	0.141538	0.935046
COV-094	BCDT	Base	0	0	0	0	0	0.194439	0	7.08411	2.6129	0	0	2.97646	0.885668	0.0391765	0	0.870158
CoV-094	BCDT	Booster 1	0	0	0	0	0	0.227091	0	0	0	5.36811	0.473128	1.30889	0.0816786	0	0	0.116531
CoV-094	BCDT	Booster 2	0	1.76021	0	0	0	0.118832	0.135665	6.57928	2.47195	0	0	1.8141	0	0	0	0.19601
CoV-094	BCDT	Booster 3	0	0	0	0	0	0	0	9.01058	6.26118	0	0.540638	0	2.52773	0	0	2.23042
COV-095	Ctrl	Base	0	0	0	0	0	0	0	6.8965	1.87099	0	0	1.59414	0.675059	0	0	0.799168
CoV-095	Ctrl	Visit1	0	0	0	0	0	0.257419	0	7.24767	3.26288	0	0	3.15373	1.23164	0.0624846	0	1.10513
CoV-095	Ctrl	Visit3	0	0	0	0	10.5146	0	0	0	0	6.05199	0.54098	0	0	0	0	0
COV-096	BCDT	Base	0	2.744	0	0	3.16745	0.25947	0	6.60136	2.96569	0	0.219799	2.69923	1.36073	0	0.038351	0.967277
COV-096	BCDT	Visit1	0	0	0	0	4.33428	0	0	6.95907	0.616254	0	0.162751	2.73737	1.33519	0.0543073	0.129273	0.816994
COV-096	BCDT	Visit2	1.36096	1.69617	0	0	0	0.216888	0	0	0	3.12373	0.512934	2.8339	0	0	0	0
COV-096	BCDT	Visit3	1.32754	1.21278	0	0	2.90413	0.21223	0	0	0	2.69048	0.531896	3.28235	0	0	0	0
CoV-096	BCDT	Booster 1	0	5.89887	0	0.261457	0	0.155831	0.113733	6.93437	4.03301	0	0.151454	7.52	1.08818	0	0	0.710917
CoV-096	BCDT	Booster 2	0	0	0	0	0	0	0	9.95552	2.06288	0	0.564915	7.17174	2.64883	0	0.205562	2.51162
COV-097	BCDT	Base	0.593853	1.44914	0	0	0	0	0	0	0	6.88875	0.505305	2.89079	0	0	0	0
COV-097	BCDT	Visit1	0	0	0.594367	0	0	0.170182	0	0	0	10.7476	0.478066	2.56849	0	0	0	0
CoV-097	BCDT	Visit2	0	0	0	0.446584	0	0	0.143337	6.84648	3.18033	0	0.225782	2.62783	1.34595	0	0.186776	1.00029
COV-099	BCDT	Base	0	0	0	0	0	0.238966	0	7.2549	3.63377	0	0.1867	3.28451	1.30024	0.0590065	0	1.0266
COV-103	BCDT	Base	0	0	0	0.230724	0	0.147423	0	6.75925	2.59562	2.13444	0.270511	2.29893	1.33208	0.0663657	0.129761	0.866752
CoV-104	BCDT	Base	0	4.27238	0	0.134256	0	0.219984	0.098981	6.09139	1.29786	0	0.206882	3.45076	0.704596	0.0390547	0	0.891221
CoV-104	BCDT	Visit1	0	0	0	0.356203	0	0.223844	0.13161	6.94759	3.22139	0	0.268889	3.82341	1.35963	0.0650778	0.125311	1.07959
CoV-104	BCDT	Visit3	0.806016	3.43674	0.255907	0.247533	1.83524	0.259958	0.208983	7.18208	2.94511	3.41534	0.418304	2.95068	1.1356	0.110408	0.127504	1.02147
COV-105	BCDT	Base	0	0	0	0.310184	0	0.203837	0.107215	6.61329	2.91018	0	0.267693	3.28375	1.35959	0.091168	0.16978	0.924216
COV-105	BCDT	Visit3	0	3.76816	0	0.164468	3.58082	0.201847	0.124283	6.50451	2.57771	0	0	3.11427	0.126136	0	0	0.365175
COV-105	BCDT	Visit1	0	2.0611	0	0.110463	0	0	0.145751	6.7422	2.82588	0	0	1.84383	0	0	0	0.164366
COV-105	BCDT	Visit2	0	0	0	0.103772	2.89155	0.107612	0.144389	6.85078	2.71554	0	0	2.27257	0	0	0	0.199131
CoV-106	BCDT	Base	0.76773	0	0	0	0	0.148842	0.213219	7.16872	4.08687	0	0.274007	3.05278	1.33947	0.113674	0.109388	0.992897
CoV-106	BCDT	Visit3	0	0	0	0.305774	0	0	0.169326	7.12801	3.86059	1.29344	0.193663	2.72045	0.498191	0.04288	0.291885	0.785143
CoV-106	BCDT	Visit1	0	0	0	0.183988	0	0	0.190953	6.65931	2.9021	0	0	2.40173	0.198229	0	0.0613531	0.497126
CoV-106	BCDT	Visit2	0	0	0	0	0	0	0	6.64835	2.10767	0	0	0	0	0	0	0
COV-107	BCDT	Base	0.966608	2.66861	0	0.192291	3.61566	0.24346	0.191542	7.20008	2.85207	2.71697	0.291356	3.56261	1.04589	0.0995022	0.0963132	1.16891
COV-107	BCDT	Visit1	0	0	0	0	0	0	0.117609	6.24486	1.85454	0	0	0	0	0	0	0.226255
COV-107	BCDT	Visit2	0	0	0	0	0	0.0965456	0.113575	6.58231	2.78642	0	0	0	0	0	0	0.268199
COV-107	BCDT	Visit3	0	0	0	0.275076	0	0.216251	0	7.26473	3.56296	4.30381	0.333734	3.79162	1.36074	0.0976131	0.12411	1.01466
CoV-108	BCDT	Base	0	0	0	0	0	0.165015	0.129338	7.2264	4.34904	0	0.315082	3.19316	1.13781	0.073814	0.0909768	0.909072
CoV-108	BCDT	Visit2	0	0	0	0	0	0.161345	0.153289	6.93175	2.99714	0	0	0	0.0724952	0	0	0.276405
CoV-108	BCDT	Visit1	0	0	0	0	0	0.176993	0	6.48305	1.85332	0	0	0	0	0	0	0
CoV-108	BCDT	Visit3	0	0	0	0	0	0.160011	0.163658	6.97643	2.78577	0	0	2.35393	0.343529	0	0	0.634722
CoV-109	BCDT	Visit1	0.7527	2.01538	0	0.123329	2.24112	0.256189	0.16956	7.24643	3.72344	0	0	1.97947	0.870988	0.0493791	0	0.657453
CoV-109	BCDT	Visit2	0	0	0	0	2.57012	0.145885	0.134534	7.25015	3.17687	0	0.258136	2.83709	0.974588	0.0481364	0	0.679837
CoV-109	BCDT	Visit3	0	0	0	0.256315	0	0.166462	0	7.23074	1.13982	0	0	3.4994	1.36053	0.0865365	0.0846562	0.757263
CoV-500	BCDT	Booster 1	0	0	0	0.301829	0	0.322761	0	7.18804	2.90966	0	0.208932	2.54602	1.35804	0.0821109	0.15298	0.832817
CoV-500	BCDT	Booster 2	0	0	0	0	0	0.183452	0.172298	6.7605	2.6549	0	0	0	0.0954367	0	0	0.286661
CoV-500	BCDT	Booster 3	0	0	0	0	0	0	0	9.50229	4.73009	0	0	0	0.212998	0	0	2.59464
COV-502	BCDT	Booster 1	0.642489	3.06298	0.55435	0.149632	5.24701	0.224749	0.164147	5.59178	2.27386	3.69754	0.356425	3.12294	1.10777	0.102954	0.131511	0.679956
COV-502	BCDT	Booster 2	0	0	0	0.415036	0	0.213694	0.142287	7.142	3.36181	0	0.309133	4.60678	1.35963	0.124917	0.140099	0.996992
COV-502	BCDT	Booster 3	0	0	0	0	0	0	0	10.2062	6.40942	0	0	7.03618	2.59959	0.0951319	0.165762	2.44919
COV-503	BCDT	Booster 1	0.601677	0	0	0	6.65549	0.204005	0.16307	7.20851	3.42182	1.99484	0.179803	3.79268	1.35768	0.126384	0.108431	0.984462
COV-503	BCDT	Booster 2	0	0	0	0	5.11947	0	0.173387	6.68362	1.87936	0	0	0	0	0	0	0.239591
CoV-504	BCDT	Booster 1	0	0	0	0.392584	0	0.323448	0.179608	7.21572	4.62875	0	0.394186	3.20153	1.35963	0.110248	0	1.03683
CoV-504	BCDT	Booster 2	0	0	0	0.0685798	0	0.198561	0.233146	6.93466	4.34919	0	0	1.8506	0.292802	0	0	0.697037
CoV-504	BCDT	Booster 3	0	0	0	0	0	0	0	8.73827	4.19076	0	0	0	2.66954	0	0.237978	2.26228
CoV-505	BCDT	Booster 1	0	0	0	0.288873	0	0.189454	0.13171	7.24648	3.3659	0	0	3.14874	0.134739	0.10028	0.152314	1.04543
CoV-505	BCDT	Booster 2	0	0	0	0.124873	0	0.192616	0.170772	6.93441	2.32828	0	0.264279	1.65335	1.16479	0.101579	0	0.923849
CoV-505	BCDT	Booster 3	0	0	0	0.29179	0	0	0.290341	7.08274	4.08948	0	0	4.04071	2.55144	0	0	2.61545
CoV-506	BCDT	Booster 1	0	0	0	0.261787	0	0.209008	0.159306	6.64949	2.50146	1.3698	0.297013	2.78274	1.35667	0.0793715	0.0479745	0.961199
CoV-506	BCDT	Booster 2	0	0	0	0	0	0	0	6.92679	2.25485	0	0	0	0	0	0	0.294244
CoV-507	BCDT	Booster 1	0	0	0	0	0	0.171462	0.167884	7.23493	3.68076	0	0.266442	3.20158	1.12962	0.0897186	0.115233	0.950356
CoV-510	BCDT	Booster 1	0	2.21676	0	0	0	0.271515	0.132217	6.07283	2.9915	0	0.320602	2.89666	0.724739	0.0685241	0.160199	0.89778
CoV-510	BCDT	Booster 2	0	3.19804	0	0.159208	6.87094	0.232562	0.13559	5.40943	0.846615	2.70017	0	2.68161	0.22111	0	0	0.509484
CoV-511	BCDT	Booster 1	0	0	0	0	0	0.2119	0.1066	7.15752	2.33855	0	0.303307	1.78702	1.33136	0.0815476	0	0.92797
CoV-511	BCDT	Booster 2	0	0	0	0.193804	0	0.174297	0.0993224	7.07378	2.25521	0	0	0	0.328807	0	0.105845	0.518865
COV-512	BCDT	Booster 1	0	0	0	0.279218	0	0.218022	0.153503	5.94881	3.89155	0	0.312923	2.99918	1.07515	0.097939	0.150267	0.996366
COV-512	BCDT	Booster 2	0	0	0	0	0	0	0.178249	5.26453	3.22406	0	0	1.58103	0.191756	0	0	0.550191
COV-512	BCDT	Booster 3	0	0	0	0	0	0	0	10.9157	9.20406	0	0.59332	7.85965	2.66954	0.0539808	0.175408	2.45848
COV-513	BCDT	Booster 1	0	0	0	0	5.98833	0.191707	0.182463	7.24648	4.3093	0	0.279101	4.46098	1.35963	0.122596	0.111275	1.09857
COV-513	BCDT	Booster 2	0	0	0	0	3.63997	0.1539	0.140215	7.16294	4.04434	1.52038	0	1.2947	0.266587	0.0481378	0	0.636188
COV-513	BCDT	Booster 3	0	0	0	0	0	0	0	8.47153	6.75663	0	0	4.56612	2.55104	0	0	2.48572
COV-514	BCDT	Booster 1	0	0	0	0	0	0.218354	0	7.08092	3.35141	0	0.156515	2.48357	1.12132	0.0719233	0.0698353	0.949664
COV-514	BCDT	Booster 2	0	0	0	0	0	0.152235	0.0602602	6.70006	2.68968	1.63531	0	1.3013	0.242437	0	0	0.534254
COV-514	BCDT	Booster 3	0	0	0	0	0	0	0	10.2037	4.73422	0	0.632994	6.57589	2.61813	0	0.169295	2.04266
CoV-515	Ctrl	Booster 1	0.69951	0	0	0.17681	0	0.209175	0.119939	7.24644	2.91368	0	0.26716	2.97994	1.34601	0.064364	0.0876927	0.884761
CoV-515	Ctrl	Booster 3	0	0	0	0	0	0	0	9.79975	2.1232	0	0	8.17624	2.28366	0	0	2.32683
CoV-519	Ctrl	Booster 1	0	0	0	0	0	0.135742	0.160125	7.24648	2.17577	0	0.325326	3.69869	0.653314	0	0.10846	1.13556
CoV-519	Ctrl	Booster 2	0	0	0	0	0	0	0.182172	6.86995	1.93519	1.50011	0	0	0	0	0	0.418154
CoV-519	Ctrl	Booster 3	0	0	0	0	0	0	0	9.22829	4.72178	0	0	5.05129	2.29789	0	0	2.35179
CoV-520	BCDT	Booster 1	0	0	0	0	0	0.173828	0.150166	6.58482	2.10405	0	0	1.13868	0	0	0	0.35451
CoV-520	BCDT	Booster 2	0	0	0	0	0	0	0.269179	7.16622	4.03251	0	0	2.56267	0.251636	0	0	0.742621
COV-522	BCDT	Booster 1	0	0	0	0	0	0.213385	0.191588	7.24648	2.58057	1.40595	0.240185	0	0.949725	0.0937582	0.0802283	0.98394
COV-522	BCDT	Booster 2	0	0	0	0	0	0	0.29179	6.43553	3.73088	0	0	1.82052	0.2166	0	0	0.610929
COV-524	BCDT	Booster 1	0	0	0	0.392695	0	0.313762	0.106488	7.24648	4.10428	1.6952	0.311969	3.34018	1.35963	0.112287	0.134623	1.13671
COV-524	BCDT	Booster 2	0	0	0.327883	0.366474	0	0.378115	0.107432	7.26655	3.75872	0	0.327756	2.83023	1.36074	0.106022	0.237385	1.09947
CoV-525	BCDT	Booster 1	0	0	0	0.29895	0	0.23868	0.0950551	7.24648	3.73233	0	0.226268	3.31078	1.35963	0.072148	0.0733837	1.01338
CoV-527	BCDT	Booster 1	0	0	0	0	0	0.224642	0.175832	7.23498	2.54301	0	0	2.47245	1.35963	0.05345	0	1.02235
CoV-527	BCDT	Booster 2	0	3.70556	0.316504	0.223275	0	0.33969	0.11359	7.25041	3.6545	0	0.318142	4.84848	1.33921	0.132624	0	0.94733
CoV-527	BCDT	Booster 3	0	0	0	0	0	0	0	9.16169	6.28539	0	0	0	2.51642	0	0	2.28453
COV-528	BCDT	Booster 1	0	0	0	0	0	0.174169	0	7.24899	3.92558	0	0	2.84853	0.943151	0.0739909	0	0.975346
COV-528	BCDT	Booster 2	0	0	0	0	0	0.228806	0.142563	6.7656	3.38912	2.85612	0.223418	2.13688	1.35581	0.106829	0.06784	1.03039
CoV-529	BCDT	Booster 1	0	0	0	0	0	0.225759	0.12582	7.19552	3.26893	3.22691	0.231134	2.46011	1.35128	0.11792	0	0.926044
CoV-530	BCDT	Booster 1	0	0	0.278539	0.170775	0	0.170236	0	7.2553	4.37536	0	0.304622	3.13124	1.35641	0.121141	0.0928534	1.00249
CoV-530	BCDT	Booster 2	0	1.90068	0	0	0	0.182372	0.137834	6.65145	3.00912	0	0.245958	2.65308	1.36074	0.106357	0.0668719	0.732881
CoV-530	BCDT	Booster 3	0	0	0	0	0	0	0	9.7437	5.651	0	0	0	2.6181	0	0	2.74074
CoV-535	BCDT	Booster 1	0	0	0.296713	0	4.68767	0.247076	0.136526	7.26655	3.21227	0	0	3.52402	1.36074	0.114676	0.113825	0.962128
CoV-535	BCDT	Booster 2	0	3.67948	0	0.356303	0	0.177691	0.0969176	7.26655	2.78897	0	0.296771	4.41366	1.36074	0.0695801	0.173329	0.979763
CoV-535	BCDT	Booster 3	0	0	0	0	0	0.289635	0	9.66298	6.06721	0	0.600243	6.17869	0.785009	0	0.200982	2.39935
CoV-536	BCDT	Booster 1	0	2.36322	0.317471	0	3.7858	0.243679	0.142737	7.21482	4.26333	0	0.334686	3.66868	1.36074	0.0933299	0.107265	0.991061
CoV-536	BCDT	Booster 2	0	0	0.315294	0.105417	0	0.211371	0	7.26281	3.33209	2.4384	0.320983	3.72405	1.34174	0.0958766	0.121976	0.903798
CoV-536	BCDT	Booster 3	0	0	0	0	0	0	0	13.2557	5.30007	0	0.643648	6.80143	2.65692	0.133314	0	2.6776
CoV-537	Ctrl	Booster 2	0	0	0	0.0758492	0	0.204301	0	7.26655	2.82388	0	0.2929	3.78742	0.82643	0.104429	0.0904769	0.932809
CoV-537	Ctrl	Booster 3	0	0	0	0	0	0	0	9.54425	2.54202	0	0	0	2.5224	0	0	2.37822
CoV-541	BCDT	Booster 1	0	2.10629	0	0.11401	0	0.249407	0.133511	7.10382	1.02586	0	0.260994	3.05576	1.11422	0.118184	0	0.975569
CoV-541	BCDT	Booster 2	0	2.02094	0	0	0	0.182259	0.0547256	5.93903	4.37838	1.37734	0.258721	2.51354	1.16092	0.0548289	0.0520332	0.894675
CoV-542	BCDT	Booster 1	0	0	0	0	3.3659	0.202599	0	7.26655	3.63874	0	0.271669	4.08784	1.29453	0.0677056	0.116691	1.02172
CoV-543	BCDT	Booster 1	0	0	0.222218	0	0	0.234277	0	7.10021	3.15265	0	0	3.7895	1.36021	0.10404	0.116367	1.00053
CoV-543	BCDT	Booster 2	0	0	0	0	0	0	0	7.14851	2.34499	2.42838	0.212569	2.14506	0.759343	0.0853158	0.120177	0.835964
CoV-544	BCDT	Booster 1	0	0	0	0.137632	3.77777	0.192359	0.126752	4.59792	2.29216	0	0.174006	4.34612	1.26405	0.0673496	0.112295	0.900292
CoV-544	BCDT	Booster 2	0	0	0	0.279047	0	0.254672	0	7.24303	3.44701	0	0.265433	3.7932	1.36074	0.0859158	0.161553	1.11441
CoV-545	BCDT	Booster 1	0	0	0	0.209402	0	0.200212	0.132435	7.21735	2.88069	0	0	3.87193	1.33528	0.0782236	0.123099	0.953757
CoV-545	BCDT	Booster 2	0	0	0	0	0	0	0	10.8202	4.83255	0	0.53333	4.15623	2.60309	0	0.210706	2.44317
CoV-546	BCDT	Booster 1	0	0	0	0	0	0.219797	0.159641	7.26629	2.15346	0	0.356456	3.04709	1.36074	0.0688788	0.137946	1.07817
CoV-546	BCDT	Booster 2	0	2.73306	0	0.245103	0	0.196804	0	7.22686	0.948029	4.66682	0.251236	3.41952	1.1766	0.0743574	0.0771078	0.780705
CoV-547	BCDT	Booster 1	0	0.963094	0.53077	0.233226	0	0.268047	0.10319	6.80328	3.35864	2.67457	0.396098	1.97802	1.36074	0.111052	0.415728	0.945374
CoV-547	BCDT	Booster 2	0	0	0	0.313207	0	0.350317	0	7.22686	4.21929	0	0.279412	1.9415	1.36035	0	0.126034	0.743871
CoV-548	Ctrl	Booster 1	0	0	0	0	0	0.201852	0	7.26578	3.73319	0	0.300536	3.7008	1.3586	0.0700535	0.105824	0.93562
CoV-548	Ctrl	Booster 2	0	3.6948	0.338549	0.325611	4.16248	0.338967	0.198897	6.90911	1.4722	1.69169	0.36034	3.05036	1.36035	0.0643224	0.0601739	0.862273
COV-549	BCDT	Booster 1	0	2.13182	0	0	0	0.215802	0	7.0156	1.71961	0	0	2.18928	0.998584	0.0881047	0	0.849012
COV-549	BCDT	Booster 2	0	0	0	0	0	0.304915	0	10.7505	4.97421	0	0.342121	6.29911	2.66954	0	0.187228	2.45611
CoV-550	BCDT	Booster 1	0	0	0	0.0971913	3.61145	0.187474	0.109254	7.22686	3.02152	0	0.294114	3.88932	1.25556	0.082777	0	0.745963
CoV-550	BCDT	Booster 2	0.99073	2.8578	0.253043	0.194111	3.06374	0.273386	0.18051	7.1736	2.137	2.90966	0	3.13593	0.839418	0.0774325	0.116641	0.668806
CoV-551	BCDT	Booster 1	0	0	0.156513	0	0	0.196152	0.0966531	7.16867	1.33047	0	0.326497	3.29042	1.35176	0.0581345	0	0.915828
CoV-551	BCDT	Booster 2	0	2.13053	0.885348	0.295066	5.87157	0.374613	0.275329	7.03191	2.12551	5.38405	0.557984	0	1.05531	0.118383	0.223108	1.06975
CoV-552	Ctrl	Booster 1	0	0	0	0.126379	0	0.195307	0.0677848	6.8769	2.91525	0	0.340478	4.95314	1.13051	0.133558	0.0836133	0.745452
CoV-552	Ctrl	Booster 2	0	1.59336	0	0	3.04621	0.178524	0	7.14304	1.49751	0	0.191929	2.17841	1.3559	0.0437366	0	0.820451
CoV-554	BCDT	Booster 2	0	0	0	0.0781014	0	0.172839	0	7.13272	3.49679	2.05192	0.249289	3.25791	1.14773	0.0489715	0.112136	0.877536
CoV-555	Ctrl	Booster 1	0	0	0	0	0	0.215001	0	7.22222	2.87567	0	0	3.3049	1.1808	0.0876322	0.0553895	0.740229
CoV-555	Ctrl	Booster 2	0	2.57685	0	0	0	0	0	6.52003	2.24886	0	0	2.19544	1.19528	0.0616091	0	0.567078
CoV-555	Ctrl	Booster 3	0	0	0	0	0	0.342843	0	11.0489	7.19501	0	0.680189	0	2.26449	0	0	2.52287
CoV-558	Ctrl	Booster 1	0	1.66203	0	0	0	0.262052	0	6.87633	2.84235	2.0077	0.196512	2.90644	0.799905	0.11907	0	0.915737
CoV-558	Ctrl	Booster 2	0	0	0	0	0	0.155644	0	7.22686	3.06969	0	0.177705	2.02472	1.28347	0.0902284	0.0655461	0.720644
CoV-558	Ctrl	Booster 3	0	0	0	0	0	0.267211	0	9.89674	3.04059	0	0.784527	7.19381	2.45058	0.144984	0.272196	2.41511
CoV-561	BCDT	Booster 1	0	0	0	0	0	0	0	6.40685	2.51886	0	0.194958	2.91466	0.452138	0.0447714	0	1.10126
CoV-561	BCDT	Booster 2	0	0	0	0.0728366	0	0.194672	0.0783287	7.22222	3.61684	1.9143	0.282553	4.35165	0.538434	0.116526	0.10618	0.842887
CoV-562	Ctrl	Booster 2	0	3.226	0	0	3.45249	0	0.170056	7.16832	2.49525	0	0	3.22061	0.933761	0.0596982	0	0.619173
CoV-562	Ctrl	Booster 3	0	0	0	0	0	0	0	8.43579	0	0	0.551632	0	1.50802	0	0.165901	2.02028
CoV-563	Ctrl	Booster 1	0	0	0	0	4.76582	0.0850452	0	7.20892	2.68437	0	0	1.31828	1.36035	0.0635294	0.0717801	0.800665
CoV-563	Ctrl	Booster 2	0	2.04293	0	0.0878028	3.35428	0.156301	0.158874	6.99237	3.05097	0	0.169277	2.12346	0.764937	0.0716056	0.0771311	0.749424
CoV-563	Ctrl	Booster 3	0	0	0	0	0	0	0	10.3644	3.08748	0	0.598641	0	2.63889	0	0.196831	1.74269
CoV-564	BCDT	Booster 1	0	0	0	0.130385	0	0.189134	0.127511	6.99261	2.81236	1.83855	0.193147	3.38237	1.20626	0.0767487	0	0.882099
CoV-564	BCDT	Booster 2	0	0	0	0	7.29842	0	0.162005	7.23404	2.49954	1.82081	0	4.56656	1.2155	0.059046	0.096895	0.730215
CoV-565	Ctrl	Booster 1	0	0	0	0	0	0	0	7.19523	1.353	2.04826	0.281624	3.11722	0.763851	0.0324592	0.10536	0.891709
CoV-565	Ctrl	Booster 2	0	2.71976	0	0.311368	0	0.165287	0	7.2514	3.61268	0	0	1.83606	1.24351	0.0800574	0	0.723214
CoV-565	Ctrl	Booster 3	0	7.83892	0	0.276608	0	0.492947	0	10.571	6.26463	0	0.7537	9.16961	2.6738	0.163988	0.244728	3.22835
CoV-566	BCDT	Booster 1	0	0	0	0	0	0	0	7.21246	2.73502	1.54154	0.288278	1.96876	1.36035	0.0945073	0.0774428	0.724219
CoV-566	BCDT	Booster 2	0	0	0.585978	0.158874	3.49006	0.233092	0.155181	5.65091	1.7516	1.90227	0	0	0.530626	0.0562619	0	0.379578
CoV-567	BCDT	Booster 1	0	0	0	0	0	0	0.138367	6.7722	2.37416	0	0	4.06746	1.00764	0.0504767	0	0.652684
CoV-567	BCDT	Booster 2	0	0	0	0	4.65359	0.212193	0	6.05072	3.60867	1.27583	0.230594	2.64127	1.08402	0.0427103	0.0798243	0.670489
CoV-568	Ctrl	Booster 1	0	2.36454	0.391062	0.140404	0	0.202459	0.122799	7.07878	2.97092	0	0	2.10109	1.05248	0.0690708	0	0.654409
CoV-569	Ctrl	Booster 1	0	0	0	0	4.38288	0.276651	0	7.23246	2.19061	0	0	2.98143	1.34277	0.0989251	0	0.697898
CoV-569	Ctrl	Booster 2	0	0	0	0	0	0	0	5.96047	0.677886	0	0	0	0.51203	0	0	0.619485

## Sheet: Supple Figure 9-11
ID	Visit ID	SpikeAb_group	CD4_group	CD8_group	IFN-g	IL-17A	IL-6	IL-8	IL-10	IL-16	TGF-b1	PDGF-AB	Angiopoietin-2	Follistatin	vWF	CD40L	Resistin	CCL2	CCL4	CCL5
COV-002	Base	Non-responder	Responder	Non-responder	0	1.99831	0	0.102136	0	0.11687	0	6.94669	1.69217	0	0.238165	2.90826	0.911354	0.109799	0.137097	0.912042
COV-002	Visit1	Non-responder	Responder	Non-responder	0	0	0	0	0	0	0	7.00909	2.49684	0	0.20883	3.59277	1.31405	0.0941278	0.0859821	0.683141
COV-002	Visit3	Non-responder	Responder	Non-responder	0	0	0	0	0	0	0	6.95127	2.8073	0	0.289721	2.86118	1.34213	0.100286	0.077713	0.746576
CoV-002	Booster 1	Non-responder	Responder	Non-responder	0	0	0	0	0	0.168125	0.131788	7.00131	3.52935	0	0.166691	1.63257	0.56132	0.091975	0	1.07101
CoV-002	Booster 2	Non-responder	Responder	Non-responder	0	0	0	0	0	0.182305	0	6.86407	3.424	0	0.144078	2.07891	1.01403	0.0437781	0	0.925012
COV-008	Visit1	Responder	Responder	Responder	0	0	0	0	0	0	0	7.21567	4.54973	0	0.214594	2.24417	1.05164	0.0808262	0	0.808826
COV-008	Visit2	Responder	Responder	Responder	0	0	0	0	0	0	0	5.23336	1.95012	0	0	2.61414	0.76546	0	0	0.922452
COV-008	Visit3	Responder	Responder	Responder	0	0	0	0	0	0.110225	0	5.45797	2.07761	0	0.248775	3.59635	0.981774	0	0.075336	0.847653
CoV-008	Booster 1	Responder	Responder	Responder	0	0	0	0	0	0.210942	0	5.86029	3.67005	0	0.216934	2.94	0.697505	0.0956312	0	0.831027
CoV-008	Booster 2	Responder	Responder	Responder	0	2.33082	0	0	0	0	0	7.2514	1.34829	0	0	2.56303	0.867695	0.0597822	0	0.748389
COV-011	Base	Non-responder	Non-responder	Non-responder	0	2.41169	0	0.0543066	0	0	0	7.18264	1.89473	0	0.349906	3.16802	0.794702	0.0795879	0.114892	0.794964
COV-011	Visit1	Non-responder	Non-responder	Non-responder	0	1.50886	0	0	0	0	0	6.1811	2.57414	0	0.246028	3.37153	1.08532	0.118831	0	0.799499
COV-011	Visit2	Non-responder	Non-responder	Non-responder	0	0	0	0.113694	0	0	0	6.6632	2.25234	0	0.297249	3.29439	0.96864	0.120354	0.0760629	0.817299
COV-011	Visit3	Non-responder	Non-responder	Non-responder	0	1.99544	0	0.289829	0	0	0	6.48357	2.65216	0	0.395576	3.24454	1.12717	0.128221	0.118796	0.708575
COV-011	Booster 1	Non-responder	Non-responder	Non-responder	0.932145	1.76352	0	0.12368	0	0.313455	0.137459	7.22102	3.21696	1.83836	0	1.97761	1.03373	0.0680128	0.0819924	0.916715
COV-011	Booster 2	Non-responder	Non-responder	Non-responder	0	0	0.40665	0.11347	0	0.204339	0.117001	7.11191	2.25447	1.74306	0.173907	3.61	1.26552	0.0563124	0.0874105	0.862277
COV-011	Booster 3	Non-responder	Non-responder	Non-responder	0	0	0	0	0	0	0	10.3757	5.9345	0	0.769658	9.68752	2.47947	0.131603	0	2.35589
COV-015	Base	Non-responder	Responder	Responder	0	0	0	0	0	0.143743	0	5.17205	2.65361	0	0	0	0.93059	0.0421225	0	0.444274
COV-015	Visit1	Non-responder	Responder	Responder	0	0	0	0	0	0.182918	0	6.55064	4.68753	2.66108	0	1.32555	1.27319	0.083037	0	0.89747
COV-015	Visit2	Non-responder	Responder	Responder	0	0	0	0	0	0.157767	0	6.68941	4.79898	1.96691	0	2.38197	1.21092	0.0645455	0	0.834603
COV-015	Visit3	Non-responder	Responder	Responder	0	0	0	0	0	0	0	6.96336	4.72082	0	0	2.54138	1.30815	0.0543651	0	0.819662
CoV-015	Booster 1	Non-responder	Responder	Responder	0	0.487869	0	0	3.04604	0.212235	0.142961	6.5211	7.41234	0	0.241912	2.57635	1.12218	0.0517843	0	1.07532
CoV-015	Booster 2	Non-responder	Responder	Responder	0	0	0	0	5.96364	0	0.13522	7.17934	2.60112	0	0	4.83683	0.899538	0.0758745	0	0.756415
CoV-015	Booster 3	Non-responder	Responder	Responder	0	0	0	0	0	0	0	10.4109	7.65256	0	0.711458	4.63001	2.65691	0.209407	0.229309	2.55977
COV-017	Base	Non-responder	Non-responder	Responder	0	0	0	0.121816	0	0.119148	0	6.67666	2.71179	0	0.256113	2.49841	0.849528	0.122187	0.0842616	0.729312
COV-017	Visit1	Non-responder	Non-responder	Responder	0	0	0	0.0962481	0	0.138087	0	7.25282	1.67279	0	0.316552	2.62391	1.25645	0.093239	0.224812	0.818713
COV-017	Visit2	Non-responder	Non-responder	Responder	0	0	0	0	0	0.14559	0	7.14132	1.60837	0	0.290386	2.45977	1.31197	0.0958466	0.15692	0.799297
COV-017	Visit3	Non-responder	Non-responder	Responder	0	0	0	0.115585	0	0.142789	0	7.20814	1.85541	0	0.445255	3.54614	1.30418	0.0959289	0.153792	0.889232
CoV-017	Booster 1	Non-responder	Non-responder	Responder	0	0	0	0	0	0.127502	0	6.55348	4.53194	4.37401	0	2.53037	1.05625	0.0618533	0	0.898477
CoV-017	Booster 2	Non-responder	Non-responder	Responder	0	0	0	0	5.31333	0.166232	0	7.20892	1.61694	0	0.21452	3.00722	0.886175	0.055564	0.112272	1.06295
CoV-017	Booster 3	Non-responder	Non-responder	Responder	0	0	0	0.347607	0	0	0	10.1642	4.5503	0	0	7.21863	2.61551	0	0.315412	2.23414
COV-018	Base	Responder	Responder	Responder	0	0	0	0	0	0.279083	0	6.82357	3.55698	0	0	0	0.869559	0.0546941	0	0.865081
COV-018	Visit1	Responder	Responder	Responder	0	0	0	0	0	0	0	7.01371	3.71489	0	0	3.98315	0.731387	0	0	0.852714
COV-018	Visit2	Responder	Responder	Responder	0	0	0	0	0	0	0	6.91359	3.58291	1.97677	0	3.7717	0.895762	0	0	0.827668
COV-018	Booster 1	Responder	Responder	Responder	0	0	0	0	5.87654	0.174018	0.106256	7.11686	1.41616	0	0.20893	2.70166	0.997541	0.061544	0.0845997	1.17963
COV-018	Booster 2	Responder	Responder	Responder	0	0	0	0	0	0.151278	0	7.22686	2.86165	0	0.315902	2.32613	0.912626	0.111084	0.0980856	0.842955
COV-019	Base	Responder	Responder	Responder	0	0	0	0.347971	0	0	0	7.25615	12.0204	0	0.409875	3.27353	1.36008	0.060431	0.0849541	0.92163
COV-019	Visit1	Responder	Responder	Responder	0	2.07049	0	0.123398	0	0	0.0865901	7.02201	2.15254	0	0.337064	3.18393	1.23826	0.074979	0.111823	0.79083
COV-019	Visit2	Responder	Responder	Responder	0	2.00852	0	0	0	0	0.107732	7.25665	2.13255	0	0.401469	3.69618	0.865261	0.0840632	0.103769	0.834089
CoV-019	Booster 1	Responder	Responder	Responder	0	0	0	0	3.63121	0	0	6.64639	3.76639	0	0.228713	3.01257	0.608462	0.0322489	0	1.07767
CoV-019	Booster 2	Responder	Responder	Responder	0	0	0	0.302349	0	0.197035	0	7.22686	2.60751	2.88764	0.251596	3.49687	1.36035	0.0694828	0.114104	0.756364
COV-022	Base	Responder	Responder	Non-responder	0	1.80752	0	0.144534	0	0	0.123606	7.03993	3.13918	1.62	0.233249	0	0.346816	0	0.111223	0.685508
COV-022	Visit1	Responder	Responder	Non-responder	0	2.10682	0	0.100967	3.66239	0.173147	0.13193	7.25653	2.15653	0	0.270743	3.17437	1.35418	0.0810051	0.180722	0.879533
COV-022	Visit2	Responder	Responder	Non-responder	0	1.47315	0	0	0	0.129119	0.126327	7.25719	2.27096	0	0.360328	3.57129	1.27325	0.0724747	0.174654	0.885714
COV-022	Visit3	Responder	Responder	Non-responder	0	1.79008	0	0	3.14789	0.145971	0.0891119	7.21626	2.17785	0	0.241937	3.60085	1.20232	0.063225	0.166643	0.764066
CoV-022	Booster 1	Responder	Responder	Non-responder	0	0	0.236317	0	0	0.154739	0	6.94577	3.25993	0	0.224457	2.35775	1.33975	0.130401	0.127092	0.91212
CoV-022	Booster 2	Responder	Responder	Non-responder	0	0	0.262997	0.190569	0	0	0	4.6888	1.29823	0	0	2.17704	0.807986	0.0404539	0	0.622559
COV-028	Base	Non-responder	Non-responder	Responder	0	0	0	0.215632	0	0.178302	0	6.19303	1.24723	0	0	1.78975	0.992887	0.0568969	0.0904295	0.574052
COV-028	Visit1	Non-responder	Non-responder	Responder	0	0	0	0	0	0.166426	0	5.80538	2.30885	0	0	0.978637	0.891966	0.0572997	0.0898676	0.591162
COV-028	Visit2	Non-responder	Non-responder	Responder	0	0	0	0.116403	0	0.170821	0	6.10165	2.23038	1.17057	0.234206	1.99212	0.677972	0.0444303	0.0753134	0.595464
COV-028	Visit3	Non-responder	Non-responder	Responder	0	0	0	0	0	0	0	6.46406	2.0177	0	0.179404	2.01704	0.970049	0.0505189	0	0.647656
CoV-028	Booster 1	Non-responder	Non-responder	Responder	0	2.48087	0	0	4.9713	0.170747	0	6.98502	1.63398	0	0	3.83423	0.560177	0.0575541	0	0.93676
CoV-028	Booster 2	Non-responder	Non-responder	Responder	0	0	0	0.179546	0	0.239603	0	7.22686	2.33366	0	0	4.18232	0.977929	0.0972463	0.090197	0.827378
COV-042	Base	Non-responder	Responder	Responder	0	0	0	0.344165	0	0.187288	0	5.74258	3.02088	3.90911	0	4.05582	1.11643	0	0.0779298	0.965249
COV-042	Visit1	Non-responder	Responder	Responder	0	0	0	0.147626	0	0.244364	0.121763	6.95109	1.97223	0	0	0	1.28597	0.0876739	0	0.876888
COV-042	Visit2	Non-responder	Responder	Responder	0	0	0	0.181293	0	0.234095	0.143343	7.16091	1.90951	0	0	0	1.35422	0.0853146	0.0699235	0.895019
COV-042	Visit3	Non-responder	Responder	Responder	0	0	0.300173	0.213681	0	0.224347	0.123155	7.25253	2.11761	0	0	1.2216	1.28713	0.0994916	0.114564	0.964704
CoV-042	Booster 1	Non-responder	Responder	Responder	0	0	0	0	0	0.133595	0	6.06841	1.3083	0	0	2.62062	0.786216	0	0	0.899513
CoV-042	Booster 2	Non-responder	Responder	Responder	0	0	0	0	0	0.134751	0.109629	7.24648	1.79637	0	0	3.07614	1.15555	0.0606222	0.0840512	0.907197
COV-049	Base	Responder	Non-responder	Responder	0	2.77738	0	0	0	0.182804	0.120497	5.92368	1.50082	0	0	2.53917	0.809829	0	0	0.586919
COV-049	Visit1	Responder	Non-responder	Responder	0	0	0	0	0	0.132894	0	6.96778	2.29324	0	0	0	0.635069	0.0675385	0	0.783822
COV-049	Visit2	Responder	Non-responder	Responder	0	1.40936	0	0.117215	0	0.226505	0	7.21535	2.43898	1.27125	0	2.83199	0.830783	0.0704521	0	0.797674
COV-049	Visit3	Responder	Non-responder	Responder	0	0	0	0	0	0.222053	0	6.99887	2.33664	0	0	2.8842	0.783621	0.0801106	0	0.756786
CoV-049	Booster 1	Responder	Non-responder	Responder	0	0	0	0	5.38101	0.159483	0.161144	7.24911	2.35677	1.50697	0	0	0.840214	0.073111	0.129159	1.16716
CoV-049	Booster 2	Responder	Non-responder	Responder	0	0	0	0.136208	0	0.224607	0.119479	7.22686	1.60682	0	0.198636	0	1.28303	0.109497	0.0790852	1.03941
CoV-049	Booster 3	Responder	Non-responder	Responder	0	0	0	0	0	0	0	11.5445	5.8322	0	0	0	1.50972	0.113589	0	2.08568
COV-052	Base	Non-responder	Responder	Responder	0	0	0	0	4.36291	0	0.0939343	6.81082	2.25583	2.34387	0	3.72321	1.08382	0.0999847	0.102979	0.924829
COV-052	Visit1	Non-responder	Responder	Responder	0	0	0	0	0	0.284622	0.10818	7.07175	1.3899	0	0	3.75998	1.3575	0.060098	0	0.801914
COV-052	Visit2	Non-responder	Responder	Responder	0	0	0	0.307843	0	0.248069	0	6.88118	1.48742	0	0.255692	3.66928	1.35532	0.0440412	0	0.897542
COV-052	Visit3	Non-responder	Responder	Responder	0	0	0	0	3.54899	0.132267	0.0767147	7.08563	1.71491	0	0.21498	3.34211	1.27992	0.0522835	0.0653678	0.862288
CoV-052	Booster 1	Non-responder	Responder	Responder	0	0	0	0.132771	0	0.24275	0.0982	7.12976	3.3169	0	0	2.01382	0.797886	0.0625862	0	0.950208
CoV-052	Booster 2	Non-responder	Responder	Responder	0	2.26576	0.147148	0.0854211	0	0.265049	0	7.14774	3.91384	5.09746	0.162486	3.20966	1.36074	0.0616301	0.129233	0.963472
CoV-052	Booster 3	Non-responder	Responder	Responder	0	0	0	0	0	0	0	9.92331	0	0	0.983813	5.5497	2.6691	0	0	2.20422
COV-053	Base	Non-responder	Responder	Responder	0.72255	0	0	0.115854	4.19583	0.237819	0.161715	6.48841	1.47583	2.13669	0.241753	1.68672	0.808247	0.0798092	0.129832	0.931554
COV-053	Visit1	Non-responder	Responder	Responder	0	0	0	0	3.10904	0.216064	0.140725	6.58084	2.6195	2.70521	0	3.69265	1.20245	0.0887268	0.119771	0.926403
COV-053	Visit2	Non-responder	Responder	Responder	0	0	0	0	0	0.224727	0.130766	6.89126	2.37362	0	0	3.86915	1.24489	0.0945532	0.1105	0.8307
COV-053	Visit3	Non-responder	Responder	Responder	0	0	0	0	0	0.19474	0.061004	7.01611	2.4511	0	0	3.65938	0.927921	0.080275	0.137982	0.877363
CoV-053	Booster 1	Non-responder	Responder	Responder	0	1.89759	0	0	3.95774	0.187561	0.122183	7.08378	2.46143	2.32122	0.305924	3.8979	1.14181	0.0868441	0.12292	0.885267
CoV-053	Booster 2	Non-responder	Responder	Responder	0	0	0	0.132243	0	0.198371	0	7.21487	2.5108	2.73494	0.369345	3.0389	1.36035	0.0976537	0.117409	0.763874
CoV-053	Booster 3	Non-responder	Responder	Responder	0	0	0	0	0	0	0.250277	11.8512	5.29536	0	0.82929	5.79744	2.66179	0.111195	0	2.67739
COV-059	Base	Non-responder	Non-responder	Non-responder	0	4.02645	0	0	0	0.226685	0.115425	7.22265	3.76402	0	0	3.79749	1.16203	0.130467	0	1.4262
COV-059	Visit1	Non-responder	Non-responder	Non-responder	0	0	0	0	0	0.314176	0.140934	7.25302	2.61306	0	0.283713	2.75708	1.35946	0.0654593	0	1.60643
COV-059	Visit2	Non-responder	Non-responder	Non-responder	0	0	0	0	0	0.237279	0.116171	6.72083	2.08589	1.08787	0.29066	2.63416	1.28929	0.053612	0.081322	1.47416
COV-059	Visit3	Non-responder	Non-responder	Non-responder	0	0	0	0	0	0.244337	0.177358	7.20738	2.3775	0	0.181298	3.13372	1.35946	0.0618807	0.10901	1.62171
COV-059	Booster 1	Non-responder	Non-responder	Non-responder	0	0	0	0	0	0.186278	0	6.5519	1.54581	0	0.179325	0	1.15677	0.0521804	0	0.938363
COV-059	Booster 2	Non-responder	Non-responder	Non-responder	0	2.29464	0	0.127354	0	0.249399	0.158037	6.76031	2.80525	2.14481	0	2.33088	0.206931	0	0	0.529773
COV-059	Booster 3	Non-responder	Non-responder	Non-responder	0	0	0	0	0	0.788691	0	10.725	4.50924	0	0.675137	7.43055	2.66954	0	0	2.77286
COV-067	Base	Non-responder	Responder	Responder	0	3.14233	0.402015	0	0	0.239569	0.146508	6.87712	1.25168	3.57642	0.327018	3.68678	0.781304	0.104298	0.107314	1.31121
COV-067	Visit1	Non-responder	Responder	Responder	0	0	0	0	0	0.153832	0	6.68435	4.60919	0	0.250605	2.99166	0.827289	0.0745238	0	1.38079
COV-067	Visit2	Non-responder	Responder	Responder	0	0	0	0	0	0.15701	0.0688049	7.21485	4.54033	0	0.277761	2.73026	1.10682	0.114971	0.0783947	1.49365
COV-067	Visit3	Non-responder	Responder	Responder	0	0	0	0	0	0.158598	0.132052	7.20111	4.42368	1.95453	0.25494	2.82438	1.10844	0.103624	0	1.34213
CoV-067	Booster 2	Non-responder	Responder	Responder	0	0	0	0	0	0.179064	0	7.24212	2.95762	0	0	2.60215	1.32779	0.0588136	0	1.04115
CoV-067	Booster 1	Non-responder	Responder	Responder	0	0	0	0	0	0.162807	0	6.7498	3.55805	0	0.235744	2.90879	0.846122	0.0568074	0	1.04612
CoV-067	Booster 3	Non-responder	Responder	Responder	0	0	0	0.420435	0	0	0	9.11377	9.21817	0	0.451401	7.78711	2.6259	0	0	2.44154
COV-069	Base	Non-responder	Responder	Responder	0	0	0	0	0	0.22506	0.133092	6.97853	1.88882	0	0	2.51012	0	0.0554481	0.0614291	1.14695
COV-069	Visit1	Non-responder	Responder	Responder	0	3.36427	0.656759	0	0	0.469174	0.224964	6.83784	3.59611	2.21033	0.308191	4.01582	1.20299	0	0.134645	1.2081
COV-069	Visit2	Non-responder	Responder	Responder	0	3.41527	0.713141	0	0	0.430707	0.25074	7.15263	2.832	2.53631	0.264588	4.09556	1.10087	0.0376659	0.142488	1.32795
CoV-069	Booster 1	Non-responder	Responder	Responder	0	0	0	0.107834	3.1077	0.222385	0.139625	6.84373	2.66119	0	0.183347	2.36613	0.211321	0	0	0.57814
CoV-069	Booster 2	Non-responder	Responder	Responder	0	2.01466	0	0	0	0.239575	0.109394	6.79458	2.39543	1.97138	0	2.34065	0.161271	0.0368628	0	0.477137
CoV-069	Booster 3	Non-responder	Responder	Responder	0	3.95621	0	0	0	0.48013	0.318422	9.98242	6.34705	0	0.414913	5.59369	2.66954	0	0.19475	1.92221
COV-070	Base	Non-responder	Responder	Responder	0	0	0.61259	0.315835	0	0.319148	0.204966	6.91821	3.65142	1.32447	0.344575	1.76262	1.35079	0.0676228	0.132765	1.86138
COV-070	Visit1	Non-responder	Responder	Responder	0	0	0	0	0	0	0	7.09352	1.5686	0	0	3.50018	1.00597	0.0661872	0.0961133	1.662
COV-070	Visit2	Non-responder	Responder	Responder	0	0	0	0	0	0.166229	0	7.12322	2.02178	0	0.277459	2.57537	0.952344	0.0430121	0.0786261	1.36116
COV-070	Visit3	Non-responder	Responder	Responder	0	0	0	0	0	0.173007	0	7.10804	1.24343	1.52075	0.21851	2.72798	1.01231	0	0.0773258	1.40212
CoV-070	Booster 1	Non-responder	Responder	Responder	0	0	0	0	0	0.141853	0	6.68414	3.47951	0	0.107517	2.29142	0.704729	0.067493	0	0.922149
CoV-070	Booster 2	Non-responder	Responder	Responder	0	0	0	0	3.8522	0.225679	0.169781	6.83005	2.49452	0	0	2.35415	0.122013	0	0	0.413824
CoV-070	Booster 3	Non-responder	Responder	Responder	0	0	0	0	0	0	0	9.47912	4.52453	0	0	0	2.66885	0	0.211195	2.50845
COV-078	Base	Non-responder	Responder	Responder	0.625517	2.58563	0.448035	0.138961	4.45739	0.205942	0.126788	4.61675	1.41563	3.3514	0.314114	2.36411	0.414574	0.0550709	0.101012	0.451511
COV-078	Visit1	Non-responder	Responder	Responder	0	0	0	0	0	0.120022	0	7.25814	2.76143	2.22962	0.250362	3.9786	1.34755	0.0829858	0.0710797	1.44113
COV-078	Visit2	Non-responder	Responder	Responder	0	0	0	0.0966296	0	0.12144	0	7.18313	2.82796	1.96898	0.215878	3.70059	1.35451	0.0644651	0.109708	1.28857
COV-078	Visit3	Non-responder	Responder	Responder	0	0	0	0	0	0	0	7.24282	2.86669	1.44763	0	3.79115	1.33858	0.0581277	0.0726589	1.33767
COV-078	Booster 1	Non-responder	Responder	Responder	0.788757	2.00109	0	0	0	0.182139	0	6.7392	2.92794	1.67395	0.22545	1.88993	0.829637	0.0680405	0.104313	0.972258
COV-078	Booster 2	Non-responder	Responder	Responder	0	0	0	0	0	0.181677	0.132713	6.8389	2.5887	0	0	2.14673	0	0	0	0.384639
COV-094	Base	Non-responder	Responder	Responder	0	0	0	0	0	0.194439	0	7.08411	2.6129	0	0	2.97646	0.885668	0.0391765	0	0.870158
CoV-094	Booster 1	Non-responder	Responder	Responder	0	0	0	0	0	0.227091	0	0	0	5.36811	0.473128	1.30889	0.0816786	0	0	0.116531
CoV-094	Booster 2	Non-responder	Responder	Responder	0	1.76021	0	0	0	0.118832	0.135665	6.57928	2.47195	0	0	1.8141	0	0	0	0.19601
CoV-094	Booster 3	Non-responder	Responder	Responder	0	0	0	0	0	0	0	9.01058	6.26118	0	0.540638	0	2.52773	0	0	2.23042
CoV-500	Booster 1	Responder	Responder	Responder	0	0	0	0.301829	0	0.322761	0	7.18804	2.90966	0	0.208932	2.54602	1.35804	0.0821109	0.15298	0.832817
CoV-500	Booster 2	Responder	Responder	Responder	0	0	0	0	0	0.183452	0.172298	6.7605	2.6549	0	0	0	0.0954367	0	0	0.286661
CoV-500	Booster 3	Responder	Responder	Responder	0	0	0	0	0	0	0	9.50229	4.73009	0	0	0	0.212998	0	0	2.59464
COV-502	Booster 1	Non-responder	Responder	Responder	0.642489	3.06298	0.55435	0.149632	5.24701	0.224749	0.164147	5.59178	2.27386	3.69754	0.356425	3.12294	1.10777	0.102954	0.131511	0.679956
COV-502	Booster 2	Non-responder	Responder	Responder	0	0	0	0.415036	0	0.213694	0.142287	7.142	3.36181	0	0.309133	4.60678	1.35963	0.124917	0.140099	0.996992
COV-502	Booster 3	Non-responder	Responder	Responder	0	0	0	0	0	0	0	10.2062	6.40942	0	0	7.03618	2.59959	0.0951319	0.165762	2.44919
COV-503	Booster 1	Responder	Responder	Responder	0.601677	0	0	0	6.65549	0.204005	0.16307	7.20851	3.42182	1.99484	0.179803	3.79268	1.35768	0.126384	0.108431	0.984462
COV-503	Booster 2	Responder	Responder	Responder	0	0	0	0	5.11947	0	0.173387	6.68362	1.87936	0	0	0	0	0	0	0.239591
CoV-504	Booster 1	Responder	Responder	Responder	0	0	0	0.392584	0	0.323448	0.179608	7.21572	4.62875	0	0.394186	3.20153	1.35963	0.110248	0	1.03683
CoV-504	Booster 2	Responder	Responder	Responder	0	0	0	0.0685798	0	0.198561	0.233146	6.93466	4.34919	0	0	1.8506	0.292802	0	0	0.697037
CoV-504	Booster 3	Responder	Responder	Responder	0	0	0	0	0	0	0	8.73827	4.19076	0	0	0	2.66954	0	0.237978	2.26228
CoV-505	Booster 1	Non-responder	Responder	Responder	0	0	0	0.288873	0	0.189454	0.13171	7.24648	3.3659	0	0	3.14874	0.134739	0.10028	0.152314	1.04543
CoV-505	Booster 2	Non-responder	Responder	Responder	0	0	0	0.124873	0	0.192616	0.170772	6.93441	2.32828	0	0.264279	1.65335	1.16479	0.101579	0	0.923849
CoV-505	Booster 3	Non-responder	Responder	Responder	0	0	0	0.29179	0	0	0.290341	7.08274	4.08948	0	0	4.04071	2.55144	0	0	2.61545
CoV-506	Booster 1	Responder	Responder	Responder	0	0	0	0.261787	0	0.209008	0.159306	6.64949	2.50146	1.3698	0.297013	2.78274	1.35667	0.0793715	0.0479745	0.961199
CoV-506	Booster 2	Responder	Responder	Responder	0	0	0	0	0	0	0	6.92679	2.25485	0	0	0	0	0	0	0.294244
CoV-510	Booster 1	Non-responder	Responder	Responder	0	2.21676	0	0	0	0.271515	0.132217	6.07283	2.9915	0	0.320602	2.89666	0.724739	0.0685241	0.160199	0.89778
CoV-510	Booster 2	Non-responder	Responder	Responder	0	3.19804	0	0.159208	6.87094	0.232562	0.13559	5.40943	0.846615	2.70017	0	2.68161	0.22111	0	0	0.509484
CoV-511	Booster 1	Non-responder	Responder	Non-responder	0	0	0	0	0	0.2119	0.1066	7.15752	2.33855	0	0.303307	1.78702	1.33136	0.0815476	0	0.92797
CoV-511	Booster 2	Non-responder	Responder	Non-responder	0	0	0	0.193804	0	0.174297	0.0993224	7.07378	2.25521	0	0	0	0.328807	0	0.105845	0.518865
COV-512	Booster 1	Non-responder	Responder	Responder	0	0	0	0.279218	0	0.218022	0.153503	5.94881	3.89155	0	0.312923	2.99918	1.07515	0.097939	0.150267	0.996366
COV-512	Booster 2	Non-responder	Responder	Responder	0	0	0	0	0	0	0.178249	5.26453	3.22406	0	0	1.58103	0.191756	0	0	0.550191
COV-512	Booster 3	Non-responder	Responder	Responder	0	0	0	0	0	0	0	10.9157	9.20406	0	0.59332	7.85965	2.66954	0.0539808	0.175408	2.45848
COV-513	Booster 1	Non-responder	Responder	Non-responder	0	0	0	0	5.98833	0.191707	0.182463	7.24648	4.3093	0	0.279101	4.46098	1.35963	0.122596	0.111275	1.09857
COV-513	Booster 2	Non-responder	Responder	Non-responder	0	0	0	0	3.63997	0.1539	0.140215	7.16294	4.04434	1.52038	0	1.2947	0.266587	0.0481378	0	0.636188
COV-513	Booster 3	Non-responder	Responder	Non-responder	0	0	0	0	0	0	0	8.47153	6.75663	0	0	4.56612	2.55104	0	0	2.48572
COV-514	Booster 1	Responder	Non-responder	Responder	0	0	0	0	0	0.218354	0	7.08092	3.35141	0	0.156515	2.48357	1.12132	0.0719233	0.0698353	0.949664
COV-514	Booster 2	Responder	Non-responder	Responder	0	0	0	0	0	0.152235	0.0602602	6.70006	2.68968	1.63531	0	1.3013	0.242437	0	0	0.534254
COV-514	Booster 3	Responder	Non-responder	Responder	0	0	0	0	0	0	0	10.2037	4.73422	0	0.632994	6.57589	2.61813	0	0.169295	2.04266
CoV-520	Booster 1	Non-responder	Responder	Responder	0	0	0	0	0	0.173828	0.150166	6.58482	2.10405	0	0	1.13868	0	0	0	0.35451
CoV-520	Booster 2	Non-responder	Responder	Responder	0	0	0	0	0	0	0.269179	7.16622	4.03251	0	0	2.56267	0.251636	0	0	0.742621
COV-524	Booster 1	Non-responder	Non-responder	Non-responder	0	0	0	0.392695	0	0.313762	0.106488	7.24648	4.10428	1.6952	0.311969	3.34018	1.35963	0.112287	0.134623	1.13671
COV-524	Booster 2	Non-responder	Non-responder	Non-responder	0	0	0.327883	0.366474	0	0.378115	0.107432	7.26655	3.75872	0	0.327756	2.83023	1.36074	0.106022	0.237385	1.09947
COV-528	Booster 1	Non-responder	Non-responder	Non-responder	0	0	0	0	0	0.174169	0	7.24899	3.92558	0	0	2.84853	0.943151	0.0739909	0	0.975346
COV-528	Booster 2	Non-responder	Non-responder	Non-responder	0	0	0	0	0	0.228806	0.142563	6.7656	3.38912	2.85612	0.223418	2.13688	1.35581	0.106829	0.06784	1.03039
CoV-530	Booster 1	Non-responder	Responder	Responder	0	0	0.278539	0.170775	0	0.170236	0	7.2553	4.37536	0	0.304622	3.13124	1.35641	0.121141	0.0928534	1.00249
CoV-530	Booster 2	Non-responder	Responder	Responder	0	1.90068	0	0	0	0.182372	0.137834	6.65145	3.00912	0	0.245958	2.65308	1.36074	0.106357	0.0668719	0.732881
CoV-530	Booster 3	Non-responder	Responder	Responder	0	0	0	0	0	0	0	9.7437	5.651	0	0	0	2.6181	0	0	2.74074
CoV-535	Booster 1	Responder	Non-responder	Non-responder	0	0	0.296713	0	4.68767	0.247076	0.136526	7.26655	3.21227	0	0	3.52402	1.36074	0.114676	0.113825	0.962128
CoV-535	Booster 2	Responder	Non-responder	Non-responder	0	3.67948	0	0.356303	0	0.177691	0.0969176	7.26655	2.78897	0	0.296771	4.41366	1.36074	0.0695801	0.173329	0.979763
CoV-535	Booster 3	Responder	Non-responder	Non-responder	0	0	0	0	0	0.289635	0	9.66298	6.06721	0	0.600243	6.17869	0.785009	0	0.200982	2.39935
CoV-536	Booster 1	Responder	Responder	Non-responder	0	2.36322	0.317471	0	3.7858	0.243679	0.142737	7.21482	4.26333	0	0.334686	3.66868	1.36074	0.0933299	0.107265	0.991061
CoV-536	Booster 2	Responder	Responder	Non-responder	0	0	0.315294	0.105417	0	0.211371	0	7.26281	3.33209	2.4384	0.320983	3.72405	1.34174	0.0958766	0.121976	0.903798
CoV-536	Booster 3	Responder	Responder	Non-responder	0	0	0	0	0	0	0	13.2557	5.30007	0	0.643648	6.80143	2.65692	0.133314	0	2.6776
CoV-543	Booster 1	Non-responder	Responder	Responder	0	0	0.222218	0	0	0.234277	0	7.10021	3.15265	0	0	3.7895	1.36021	0.10404	0.116367	1.00053
CoV-543	Booster 2	Non-responder	Responder	Responder	0	0	0	0	0	0	0	7.14851	2.34499	2.42838	0.212569	2.14506	0.759343	0.0853158	0.120177	0.835964
CoV-544	Booster 1	Non-responder	Responder	Responder	0	0	0	0.137632	3.77777	0.192359	0.126752	4.59792	2.29216	0	0.174006	4.34612	1.26405	0.0673496	0.112295	0.900292
CoV-544	Booster 2	Non-responder	Responder	Responder	0	0	0	0.279047	0	0.254672	0	7.24303	3.44701	0	0.265433	3.7932	1.36074	0.0859158	0.161553	1.11441
CoV-546	Booster 1	Non-responder	Non-responder	Responder	0	0	0	0	0	0.219797	0.159641	7.26629	2.15346	0	0.356456	3.04709	1.36074	0.0688788	0.137946	1.07817
CoV-546	Booster 2	Non-responder	Non-responder	Responder	0	2.73306	0	0.245103	0	0.196804	0	7.22686	0.948029	4.66682	0.251236	3.41952	1.1766	0.0743574	0.0771078	0.780705
CoV-550	Booster 1	Responder	Responder	Responder	0	0	0	0.0971913	3.61145	0.187474	0.109254	7.22686	3.02152	0	0.294114	3.88932	1.25556	0.082777	0	0.745963
CoV-550	Booster 2	Responder	Responder	Responder	0.99073	2.8578	0.253043	0.194111	3.06374	0.273386	0.18051	7.1736	2.137	2.90966	0	3.13593	0.839418	0.0774325	0.116641	0.668806
CoV-551	Booster 1	Non-responder	Non-responder	Non-responder	0	0	0.156513	0	0	0.196152	0.0966531	7.16867	1.33047	0	0.326497	3.29042	1.35176	0.0581345	0	0.915828
CoV-551	Booster 2	Non-responder	Non-responder	Non-responder	0	2.13053	0.885348	0.295066	5.87157	0.374613	0.275329	7.03191	2.12551	5.38405	0.557984	0	1.05531	0.118383	0.223108	1.06975
CoV-561	Booster 1	Responder	Responder	Responder	0	0	0	0	0	0	0	6.40685	2.51886	0	0.194958	2.91466	0.452138	0.0447714	0	1.10126
CoV-561	Booster 2	Responder	Responder	Responder	0	0	0	0.0728366	0	0.194672	0.0783287	7.22222	3.61684	1.9143	0.282553	4.35165	0.538434	0.116526	0.10618	0.842887
CoV-566	Booster 1	Non-responder	Responder	Responder	0	0	0	0	0	0	0	7.21246	2.73502	1.54154	0.288278	1.96876	1.36035	0.0945073	0.0774428	0.724219
CoV-566	Booster 2	Non-responder	Responder	Responder	0	0	0.585978	0.158874	3.49006	0.233092	0.155181	5.65091	1.7516	1.90227	0	0	0.530626	0.0562619	0	0.379578
CoV-567	Booster 1	Non-responder	Responder	Responder	0	0	0	0	0	0	0.138367	6.7722	2.37416	0	0	4.06746	1.00764	0.0504767	0	0.652684
CoV-567	Booster 2	Non-responder	Responder	Responder	0	0	0	0	4.65359	0.212193	0	6.05072	3.60867	1.27583	0.230594	2.64127	1.08402	0.0427103	0.0798243	0.670489
